# Supplementary material for: Genome-wide association studies identify polygenic effects for completed suicide in the Japanese population
Source: Neuropsychopharmacology. 2019 Sep 2;44(12):2119–24. doi: 10.1038/s41386-019-0506-5 (PMC6887868; doi:10.1038/s41386-019-0506-5)
Supplement: Supplementary file 3 — Supplementary Information [file 41386_2019_506_MOESM3_ESM.xlsx]

## Sheet: PASCAL pathway test
Supplementary Information. PASCAL gene set tests; all gene sets are shown here (Bonferroni threshold is ~4.6e-5)
Name	chi2Pvalue	empPvalue
KEGG_HUNTINGTONS_DISEASE	0.00247653	0.00262
BIOCARTA_RNA_PATHWAY	0.00254054	0.00424
BIOCARTA_PS1_PATHWAY	0.00495745	0.00389
BIOCARTA_GSK3_PATHWAY	0.00622806	0.00896
REACTOME_L1CAM_INTERACTIONS	0.00699937	0.0085
REACTOME_INTERACTION_BETWEEN_L1_AND_ANKYRINS	0.0104661	0.01385
BIOCARTA_DEATH_PATHWAY	0.0107236	0.01431
BIOCARTA_CTLA4_PATHWAY	0.0139093	0.01158
BIOCARTA_NFAT_PATHWAY	0.0176662	0.01702
KEGG_RETINOL_METABOLISM	0.018578	0.01594
BIOCARTA_41BB_PATHWAY	0.019139	0.01781
BIOCARTA_INSULIN_PATHWAY	0.0200726	0.01788
BIOCARTA_WNT_PATHWAY	0.0201053	0.0254
REACTOME_CRMPS_IN_SEMA3A_SIGNALING	0.0225157	0.0183
REACTOME_FGFR2C_LIGAND_BINDING_AND_ACTIVATION	0.023246	0.02504
REACTOME_CD28_DEPENDENT_PI3K_AKT_SIGNALING	0.0241565	0.02113
REACTOME_ABORTIVE_ELONGATION_OF_HIV1_TRANSCRIPT_IN_THE_ABSENCE_OF_TAT	0.0248894	0.02226
REACTOME_AXON_GUIDANCE	0.0250558	0.02411
REACTOME_NEPHRIN_INTERACTIONS	0.0259366	0.03808
REACTOME_SEMA3A_PLEXIN_REPULSION_SIGNALING_BY_INHIBITING_INTEGRIN_ADHESION	0.0260591	0.02178
REACTOME_G1_S_SPECIFIC_TRANSCRIPTION	0.0261907	0.02573
BIOCARTA_IL6_PATHWAY	0.0269204	0.0232
REACTOME_PROTEOLYTIC_CLEAVAGE_OF_SNARE_COMPLEX_PROTEINS	0.0276051	0.02475
REACTOME_MRNA_SPLICING	0.0282998	0.02996
KEGG_AMYOTROPHIC_LATERAL_SCLEROSIS_ALS	0.0292737	0.02692
BIOCARTA_EIF2_PATHWAY	0.030191	0.05868
BIOCARTA_AMI_PATHWAY	0.0302885	0.03225
BIOCARTA_GCR_PATHWAY	0.0311286	0.0272
REACTOME_DEVELOPMENTAL_BIOLOGY	0.0333707	0.04096
REACTOME_FGFR4_LIGAND_BINDING_AND_ACTIVATION	0.0344124	0.03746
KEGG_ABC_TRANSPORTERS	0.0352438	0.03451
REACTOME_CELL_CYCLE	0.0356816	0.03193
REACTOME_CLASS_C_3_METABOTROPIC_GLUTAMATE_PHEROMONE_RECEPTORS	0.035756	0.05842
REACTOME_FGFR_LIGAND_BINDING_AND_ACTIVATION	0.0368094	0.03701
REACTOME_ELONGATION_ARREST_AND_RECOVERY	0.0392187	0.03613
REACTOME_NEGATIVE_REGULATORS_OF_RIG_I_MDA5_SIGNALING	0.0404603	0.04657
REACTOME_SEMAPHORIN_INTERACTIONS	0.0413224	0.03414
BIOCARTA_IL7_PATHWAY	0.0419271	0.03776
KEGG_SMALL_CELL_LUNG_CANCER	0.0425968	0.04
BIOCARTA_SKP2E2F_PATHWAY	0.0435052	0.04235
REACTOME_ACTIVATED_POINT_MUTANTS_OF_FGFR2	0.0440524	0.0471
REACTOME_ACYL_CHAIN_REMODELLING_OF_PI	0.0445883	0.04076
REACTOME_BOTULINUM_NEUROTOXICITY	0.047618	0.04228
KEGG_PORPHYRIN_AND_CHLOROPHYLL_METABOLISM	0.0481843	0.04075
REACTOME_ABCA_TRANSPORTERS_IN_LIPID_HOMEOSTASIS	0.0483563	0.04245
REACTOME_N_GLYCAN_TRIMMING_IN_THE_ER_AND_CALNEXIN_CALRETICULIN_CYCLE	0.0519316	0.04652
REACTOME_RESPIRATORY_ELECTRON_TRANSPORT	0.0519747	0.06884
KEGG_WNT_SIGNALING_PATHWAY	0.0522503	0.05545
BIOCARTA_P53_PATHWAY	0.0525625	0.04918
BIOCARTA_RANKL_PATHWAY	0.0535134	0.10253
REACTOME_INFLAMMASOMES	0.0540217	0.05104
BIOCARTA_CARDIACEGF_PATHWAY	0.0544691	0.0587
REACTOME_FORMATION_OF_THE_HIV1_EARLY_ELONGATION_COMPLEX	0.0544694	0.05024
REACTOME_REGULATION_OF_BETA_CELL_DEVELOPMENT	0.0553794	0.09198
REACTOME_SIGNALING_BY_THE_B_CELL_RECEPTOR_BCR	0.0558162	0.04914
KEGG_NOTCH_SIGNALING_PATHWAY	0.0593107	0.07442
KEGG_CARDIAC_MUSCLE_CONTRACTION	0.0608481	0.05763
REACTOME_PLATELET_ADHESION_TO_EXPOSED_COLLAGEN	0.060877	0.05484
REACTOME_ANTIVIRAL_MECHANISM_BY_IFN_STIMULATED_GENES	0.0611204	0.08075
KEGG_PANCREATIC_CANCER	0.0623602	0.05759
REACTOME_SIGNALING_BY_FGFR3_MUTANTS	0.0638301	0.07174
KEGG_VIRAL_MYOCARDITIS	0.0640171	0.05987
BIOCARTA_HIF_PATHWAY	0.0660043	0.0713
REACTOME_ABC_FAMILY_PROTEINS_MEDIATED_TRANSPORT	0.0660276	0.06465
KEGG_CHRONIC_MYELOID_LEUKEMIA	0.0672128	0.05804
REACTOME_PI3K_CASCADE	0.0679309	0.06766
BIOCARTA_P27_PATHWAY	0.0685861	0.06537
BIOCARTA_ATM_PATHWAY	0.0689027	0.0652
REACTOME_CD28_DEPENDENT_VAV1_PATHWAY	0.0695427	0.06664
BIOCARTA_CK1_PATHWAY	0.0703426	0.1054
REACTOME_ETHANOL_OXIDATION	0.0705138	0.06736
KEGG_LIMONENE_AND_PINENE_DEGRADATION	0.0707819	0.07112
BIOCARTA_RHO_PATHWAY	0.0715842	0.06674
BIOCARTA_CTCF_PATHWAY	0.0721159	0.07108
REACTOME_CALNEXIN_CALRETICULIN_CYCLE	0.0725265	0.06966
REACTOME_ENOS_ACTIVATION_AND_REGULATION	0.073047	0.06817
REACTOME_NOTCH_HLH_TRANSCRIPTION_PATHWAY	0.0733457	0.12191
REACTOME_INTRINSIC_PATHWAY_FOR_APOPTOSIS	0.0745144	0.07151
BIOCARTA_FAS_PATHWAY	0.0749859	0.09469
REACTOME_CASPASE_MEDIATED_CLEAVAGE_OF_CYTOSKELETAL_PROTEINS	0.0750041	0.11637
REACTOME_ASSEMBLY_OF_THE_PRE_REPLICATIVE_COMPLEX	0.0757965	0.07055
REACTOME_SHC_MEDIATED_CASCADE	0.0761245	0.07987
KEGG_REGULATION_OF_ACTIN_CYTOSKELETON	0.076158	0.07179
REACTOME_VIRAL_MESSENGER_RNA_SYNTHESIS	0.0764608	0.07362
REACTOME_PROSTANOID_LIGAND_RECEPTORS	0.076702	0.07401
REACTOME_CDC6_ASSOCIATION_WITH_THE_ORC_ORIGIN_COMPLEX	0.0767181	0.07524
REACTOME_MITOTIC_M_M_G1_PHASES	0.0770914	0.07337
REACTOME_ACTIVATION_OF_BH3_ONLY_PROTEINS	0.0789105	0.07504
BIOCARTA_TID_PATHWAY	0.0793494	0.07246
REACTOME_ANTIGEN_ACTIVATES_B_CELL_RECEPTOR_LEADING_TO_GENERATION_OF_SECOND_MESSENGERS	0.0794608	0.07504
REACTOME_REGULATION_OF_GENE_EXPRESSION_IN_BETA_CELLS	0.0798781	0.08386
REACTOME_PASSIVE_TRANSPORT_BY_AQUAPORINS	0.0817344	0.07647
REACTOME_RESPIRATORY_ELECTRON_TRANSPORT_ATP_SYNTHESIS_BY_CHEMIOSMOTIC_COUPLING_AND_HEAT_PRODUCTION_BY_UNCOUPLING_PROTEINS_	0.0817682	0.10304
BIOCARTA_PLATELETAPP_PATHWAY	0.0819752	0.08232
REACTOME_IONOTROPIC_ACTIVITY_OF_KAINATE_RECEPTORS	0.0832177	0.08183
REACTOME_ACTIVATION_OF_NF_KAPPAB_IN_B_CELLS	0.08348	0.07606
REACTOME_SIGNALING_BY_FGFR_MUTANTS	0.0836867	0.08442
REACTOME_SCF_BETA_TRCP_MEDIATED_DEGRADATION_OF_EMI1	0.085228	0.08073
REACTOME_P53_DEPENDENT_G1_DNA_DAMAGE_RESPONSE	0.0854054	0.08106
BIOCARTA_ARF_PATHWAY	0.0866041	0.07997
REACTOME_CELL_CYCLE_MITOTIC	0.0867595	0.08609
BIOCARTA_LONGEVITY_PATHWAY	0.0879128	0.09109
REACTOME_PRE_NOTCH_TRANSCRIPTION_AND_TRANSLATION	0.0884133	0.12266
KEGG_CYTOKINE_CYTOKINE_RECEPTOR_INTERACTION	0.0887705	0.08302
KEGG_VASOPRESSIN_REGULATED_WATER_REABSORPTION	0.0898202	0.08619
KEGG_OXIDATIVE_PHOSPHORYLATION	0.0901154	0.10563
REACTOME_CROSS_PRESENTATION_OF_SOLUBLE_EXOGENOUS_ANTIGENS_ENDOSOMES	0.0916472	0.08533
KEGG_TASTE_TRANSDUCTION	0.0917757	0.08265
BIOCARTA_MTA3_PATHWAY	0.0933519	0.09127
REACTOME_FORMATION_OF_RNA_POL_II_ELONGATION_COMPLEX_	0.0939845	0.08645
REACTOME_PROCESSING_OF_CAPPED_INTRON_CONTAINING_PRE_MRNA	0.0949282	0.09949
REACTOME_REGULATION_OF_KIT_SIGNALING	0.0950948	0.0962
BIOCARTA_IL2RB_PATHWAY	0.0956187	0.09179
KEGG_MAPK_SIGNALING_PATHWAY	0.0959998	0.08794
REACTOME_KERATAN_SULFATE_KERATIN_METABOLISM	0.0962004	0.08852
KEGG_PRION_DISEASES	0.0985097	0.09463
REACTOME_POST_TRANSLATIONAL_PROTEIN_MODIFICATION	0.101003	0.09096
REACTOME_DNA_REPLICATION	0.101384	0.09618
BIOCARTA_ARAP_PATHWAY	0.102594	0.09923
REACTOME_PROLACTIN_RECEPTOR_SIGNALING	0.104494	0.10476
REACTOME_SIGNALING_BY_WNT	0.106873	0.09982
BIOCARTA_ECM_PATHWAY	0.107506	0.10565
KEGG_FATTY_ACID_METABOLISM	0.107594	0.09855
REACTOME_KERATAN_SULFATE_BIOSYNTHESIS	0.107807	0.10125
KEGG_INTESTINAL_IMMUNE_NETWORK_FOR_IGA_PRODUCTION	0.107882	0.1036
BIOCARTA_HDAC_PATHWAY	0.109338	0.09763
REACTOME_CD28_CO_STIMULATION	0.109449	0.10171
REACTOME_SIGNALING_BY_FGFR1_MUTANTS	0.10958	0.11058
BIOCARTA_ATRBRCA_PATHWAY	0.109976	0.11255
REACTOME_SEMA4D_IN_SEMAPHORIN_SIGNALING	0.110679	0.10198
REACTOME_IL_7_SIGNALING	0.111975	0.10671
REACTOME_NCAM_SIGNALING_FOR_NEURITE_OUT_GROWTH	0.11264	0.13107
REACTOME_MRNA_PROCESSING	0.113094	0.11822
REACTOME_DESTABILIZATION_OF_MRNA_BY_AUF1_HNRNP_D0	0.114997	0.10883
REACTOME_SEMA3A_PAK_DEPENDENT_AXON_REPULSION	0.115525	0.10793
KEGG_ASCORBATE_AND_ALDARATE_METABOLISM	0.116772	0.11352
REACTOME_IL_6_SIGNALING	0.116882	0.11026
REACTOME_E2F_MEDIATED_REGULATION_OF_DNA_REPLICATION	0.117387	0.12007
BIOCARTA_FREE_PATHWAY	0.118965	0.12218
KEGG_PARKINSONS_DISEASE	0.119472	0.14576
REACTOME_GOLGI_ASSOCIATED_VESICLE_BIOGENESIS	0.120654	0.11546
REACTOME_P53_INDEPENDENT_G1_S_DNA_DAMAGE_CHECKPOINT	0.121743	0.11219
REACTOME_ASPARAGINE_N_LINKED_GLYCOSYLATION	0.121846	0.11702
REACTOME_CELL_CYCLE_CHECKPOINTS	0.122032	0.1125
REACTOME_REGULATION_OF_MITOTIC_CELL_CYCLE	0.12259	0.10943
REACTOME_SCFSKP2_MEDIATED_DEGRADATION_OF_P27_P21	0.123122	0.11419
BIOCARTA_EGF_PATHWAY	0.124407	0.11802
REACTOME_CYCLIN_E_ASSOCIATED_EVENTS_DURING_G1_S_TRANSITION_	0.125054	0.11659
REACTOME_TRANS_GOLGI_NETWORK_VESICLE_BUDDING	0.127317	0.11964
BIOCARTA_IGF1_PATHWAY	0.127501	0.12842
BIOCARTA_NFKB_PATHWAY	0.127729	0.11801
REACTOME_NUCLEAR_SIGNALING_BY_ERBB4	0.130634	0.12312
REACTOME_SEROTONIN_RECEPTORS	0.132466	0.13253
BIOCARTA_ACE2_PATHWAY	0.132752	0.13182
REACTOME_GLUCURONIDATION	0.132979	0.12416
KEGG_ALPHA_LINOLENIC_ACID_METABOLISM	0.133691	0.13485
BIOCARTA_HIVNEF_PATHWAY	0.134011	0.15734
REACTOME_REGULATED_PROTEOLYSIS_OF_P75NTR	0.134828	0.13365
KEGG_BETA_ALANINE_METABOLISM	0.135951	0.13261
REACTOME_TETRAHYDROBIOPTERIN_BH4_SYNTHESIS_RECYCLING_SALVAGE_AND_REGULATION	0.136083	0.13124
BIOCARTA_TPO_PATHWAY	0.136086	0.13064
REACTOME_ACYL_CHAIN_REMODELLING_OF_PC	0.136346	0.13289
REACTOME_SEMA4D_INDUCED_CELL_MIGRATION_AND_GROWTH_CONE_COLLAPSE	0.136714	0.1283
REACTOME_TANDEM_PORE_DOMAIN_POTASSIUM_CHANNELS	0.136776	0.13201
REACTOME_DOWNSTREAM_SIGNALING_EVENTS_OF_B_CELL_RECEPTOR_BCR	0.137382	0.12719
REACTOME_SIGNALING_BY_CONSTITUTIVELY_ACTIVE_EGFR	0.13756	0.13418
BIOCARTA_HCMV_PATHWAY	0.138304	0.13242
REACTOME_ACYL_CHAIN_REMODELLING_OF_PE	0.138531	0.1353
REACTOME_THE_ACTIVATION_OF_ARYLSULFATASES	0.138917	0.1387
BIOCARTA_NGF_PATHWAY	0.138995	0.13769
KEGG_GLYCOSAMINOGLYCAN_DEGRADATION	0.1411	0.12991
REACTOME_RNA_POL_II_PRE_TRANSCRIPTION_EVENTS	0.142534	0.13498
BIOCARTA_MYOSIN_PATHWAY	0.143618	0.13679
REACTOME_THE_NLRP3_INFLAMMASOME	0.146106	0.14446
KEGG_RNA_POLYMERASE	0.146306	0.14108
KEGG_P53_SIGNALING_PATHWAY	0.146948	0.14771
REACTOME_M_G1_TRANSITION	0.146986	0.13854
BIOCARTA_FEEDER_PATHWAY	0.14717	0.1334
KEGG_SNARE_INTERACTIONS_IN_VESICULAR_TRANSPORT	0.151676	0.14054
REACTOME_G2_M_DNA_DAMAGE_CHECKPOINT	0.151782	0.15175
BIOCARTA_IL17_PATHWAY	0.152044	0.16778
REACTOME_INSULIN_RECEPTOR_SIGNALLING_CASCADE	0.152926	0.15184
KEGG_PROSTATE_CANCER	0.15395	0.14623
REACTOME_STRIATED_MUSCLE_CONTRACTION	0.154948	0.15848
BIOCARTA_CHEMICAL_PATHWAY	0.157584	0.15911
REACTOME_PI_3K_CASCADE	0.158161	0.16111
KEGG_ALDOSTERONE_REGULATED_SODIUM_REABSORPTION	0.159403	0.16546
BIOCARTA_IL2_PATHWAY	0.160848	0.14897
REACTOME_AUTODEGRADATION_OF_THE_E3_UBIQUITIN_LIGASE_COP1	0.163032	0.15549
REACTOME_ASSOCIATION_OF_LICENSING_FACTORS_WITH_THE_PRE_REPLICATIVE_COMPLEX	0.163843	0.16331
REACTOME_SIGNALING_BY_ACTIVATED_POINT_MUTANTS_OF_FGFR1	0.165715	0.18134
BIOCARTA_CYTOKINE_PATHWAY	0.165932	0.18055
REACTOME_DEPOSITION_OF_NEW_CENPA_CONTAINING_NUCLEOSOMES_AT_THE_CENTROMERE	0.166914	0.16238
REACTOME_GLYCEROPHOSPHOLIPID_BIOSYNTHESIS	0.167305	0.15728
REACTOME_PTM_GAMMA_CARBOXYLATION_HYPUSINE_FORMATION_AND_ARYLSULFATASE_ACTIVATION	0.167717	0.162
REACTOME_TRANSPORT_TO_THE_GOLGI_AND_SUBSEQUENT_MODIFICATION	0.16901	0.163
REACTOME_TRANSMEMBRANE_TRANSPORT_OF_SMALL_MOLECULES	0.169973	0.15433
REACTOME_ION_CHANNEL_TRANSPORT	0.17142	0.17414
BIOCARTA_GH_PATHWAY	0.171879	0.16959
REACTOME_SIGNAL_ATTENUATION	0.171947	0.17232
REACTOME_ACYL_CHAIN_REMODELLING_OF_PG	0.172868	0.17101
REACTOME_CTLA4_INHIBITORY_SIGNALING	0.17472	0.16646
REACTOME_RECRUITMENT_OF_NUMA_TO_MITOTIC_CENTROSOMES	0.174721	0.18577
REACTOME_LYSOSOME_VESICLE_BIOGENESIS	0.175387	0.17489
REACTOME_HOST_INTERACTIONS_OF_HIV_FACTORS	0.175543	0.16765
KEGG_TERPENOID_BACKBONE_BIOSYNTHESIS	0.176146	0.17884
REACTOME_3_UTR_MEDIATED_TRANSLATIONAL_REGULATION	0.180044	0.16431
BIOCARTA_EPHA4_PATHWAY	0.180264	0.18325
BIOCARTA_G1_PATHWAY	0.181332	0.1817
REACTOME_SIGNALING_BY_FGFR1_FUSION_MUTANTS	0.181355	0.17083
REACTOME_PHOSPHOLIPASE_C_MEDIATED_CASCADE	0.182143	0.18603
REACTOME_PRE_NOTCH_EXPRESSION_AND_PROCESSING	0.182567	0.23106
BIOCARTA_PAR1_PATHWAY	0.182582	0.1802
REACTOME_ORC1_REMOVAL_FROM_CHROMATIN	0.182986	0.17275
BIOCARTA_TOLL_PATHWAY	0.183159	0.25527
REACTOME_CDT1_ASSOCIATION_WITH_THE_CDC6_ORC_ORIGIN_COMPLEX	0.186254	0.1813
REACTOME_EICOSANOID_LIGAND_BINDING_RECEPTORS	0.187909	0.18579
REACTOME_FACTORS_INVOLVED_IN_MEGAKARYOCYTE_DEVELOPMENT_AND_PLATELET_PRODUCTION	0.187915	0.18293
BIOCARTA_PDGF_PATHWAY	0.188914	0.18419
REACTOME_TCA_CYCLE_AND_RESPIRATORY_ELECTRON_TRANSPORT	0.192336	0.22431
REACTOME_P2Y_RECEPTORS	0.19271	0.19895
KEGG_TYPE_II_DIABETES_MELLITUS	0.193293	0.19435
REACTOME_MHC_CLASS_II_ANTIGEN_PRESENTATION	0.194006	0.18972
REACTOME_REGULATION_OF_MRNA_STABILITY_BY_PROTEINS_THAT_BIND_AU_RICH_ELEMENTS	0.196053	0.18817
BIOCARTA_MITOCHONDRIA_PATHWAY	0.196932	0.19959
REACTOME_TIE2_SIGNALING	0.197735	0.19301
REACTOME_G1_S_TRANSITION	0.198266	0.19683
REACTOME_S_PHASE	0.199091	0.19048
BIOCARTA_CXCR4_PATHWAY	0.200868	0.18758
KEGG_MELANOMA	0.201677	0.2072
REACTOME_RETROGRADE_NEUROTROPHIN_SIGNALLING	0.201686	0.20711
REACTOME_PEROXISOMAL_LIPID_METABOLISM	0.201897	0.19585
BIOCARTA_PLCE_PATHWAY	0.202374	0.19977
REACTOME_HIV_INFECTION	0.205107	0.19626
KEGG_GLYCOSAMINOGLYCAN_BIOSYNTHESIS_KERATAN_SULFATE	0.205747	0.19954
REACTOME_TRIGLYCERIDE_BIOSYNTHESIS	0.20663	0.20623
BIOCARTA_RAS_PATHWAY	0.206834	0.20746
REACTOME_ZINC_TRANSPORTERS	0.207501	0.21955
REACTOME_ELEVATION_OF_CYTOSOLIC_CA2_LEVELS	0.208022	0.20622
BIOCARTA_EPO_PATHWAY	0.208164	0.20159
BIOCARTA_RACCYCD_PATHWAY	0.208629	0.2069
BIOCARTA_TNFR1_PATHWAY	0.209543	0.25831
REACTOME_CYCLIN_A_B1_ASSOCIATED_EVENTS_DURING_G2_M_TRANSITION	0.20994	0.19968
REACTOME_INFLUENZA_VIRAL_RNA_TRANSCRIPTION_AND_REPLICATION	0.210125	0.19819
KEGG_RIBOSOME	0.210562	0.1952
REACTOME_THE_ROLE_OF_NEF_IN_HIV1_REPLICATION_AND_DISEASE_PATHOGENESIS	0.211199	0.21612
REACTOME_AMINE_LIGAND_BINDING_RECEPTORS	0.211749	0.19894
REACTOME_TRANSPORT_OF_VITAMINS_NUCLEOSIDES_AND_RELATED_MOLECULES	0.211803	0.19392
REACTOME_FRS2_MEDIATED_CASCADE	0.214956	0.2274
BIOCARTA_VITCB_PATHWAY	0.215925	0.22037
REACTOME_REGULATION_OF_ORNITHINE_DECARBOXYLASE_ODC	0.216092	0.2043
REACTOME_MICRORNA_MIRNA_BIOGENESIS	0.217759	0.21468
BIOCARTA_GATA3_PATHWAY	0.219315	0.21703
REACTOME_KINESINS	0.219712	0.21703
REACTOME_CDK_MEDIATED_PHOSPHORYLATION_AND_REMOVAL_OF_CDC6	0.220993	0.21008
KEGG_TIGHT_JUNCTION	0.221756	0.24278
REACTOME_APOPTOSIS	0.222924	0.2481
REACTOME_LIGAND_GATED_ION_CHANNEL_TRANSPORT	0.223084	0.22283
REACTOME_DIGESTION_OF_DIETARY_CARBOHYDRATE	0.22411	0.22357
BIOCARTA_MAPK_PATHWAY	0.224178	0.20657
REACTOME_CREATION_OF_C4_AND_C2_ACTIVATORS	0.224852	0.21456
KEGG_JAK_STAT_SIGNALING_PATHWAY	0.225468	0.21895
REACTOME_TRAFFICKING_OF_AMPA_RECEPTORS	0.225617	0.22142
BIOCARTA_CFTR_PATHWAY	0.225629	0.22277
BIOCARTA_RELA_PATHWAY	0.225902	0.21763
KEGG_GRAFT_VERSUS_HOST_DISEASE	0.226352	0.2203
REACTOME_GABA_A_RECEPTOR_ACTIVATION	0.226448	0.22131
BIOCARTA_IL1R_PATHWAY	0.226481	0.21993
BIOCARTA_IL10_PATHWAY	0.226741	0.22387
BIOCARTA_TCR_PATHWAY	0.227593	0.21033
BIOCARTA_P38MAPK_PATHWAY	0.227804	0.22439
KEGG_PYRIMIDINE_METABOLISM	0.228187	0.21565
REACTOME_RNA_POL_III_CHAIN_ELONGATION	0.228369	0.22162
REACTOME_IL1_SIGNALING	0.231396	0.23484
KEGG_CELL_CYCLE	0.23198	0.22314
BIOCARTA_IL22BP_PATHWAY	0.232369	0.2303
REACTOME_NEGATIVE_REGULATION_OF_FGFR_SIGNALING	0.233703	0.24596
REACTOME_APOBEC3G_MEDIATED_RESISTANCE_TO_HIV1_INFECTION	0.234756	0.232
REACTOME_ACTIVATION_OF_KAINATE_RECEPTORS_UPON_GLUTAMATE_BINDING	0.236397	0.23984
REACTOME_MTORC1_MEDIATED_SIGNALLING	0.236508	0.22828
REACTOME_CYTOKINE_SIGNALING_IN_IMMUNE_SYSTEM	0.237094	0.26629
REACTOME_ADVANCED_GLYCOSYLATION_ENDPRODUCT_RECEPTOR_SIGNALING	0.237452	0.23496
BIOCARTA_RANMS_PATHWAY	0.238696	0.25204
REACTOME_SIGNALING_BY_ILS	0.240339	0.23155
KEGG_GLYCEROPHOSPHOLIPID_METABOLISM	0.240541	0.23143
BIOCARTA_BCELLSURVIVAL_PATHWAY	0.241497	0.23658
REACTOME_RNA_POL_II_TRANSCRIPTION_PRE_INITIATION_AND_PROMOTER_OPENING	0.241907	0.24013
BIOCARTA_GABA_PATHWAY	0.242836	0.25103
KEGG_CALCIUM_SIGNALING_PATHWAY	0.243638	0.25471
BIOCARTA_ETC_PATHWAY	0.24542	0.23771
KEGG_COMPLEMENT_AND_COAGULATION_CASCADES	0.245879	0.25797
REACTOME_NEF_MEDIATES_DOWN_MODULATION_OF_CELL_SURFACE_RECEPTORS_BY_RECRUITING_THEM_TO_CLATHRIN_ADAPTERS	0.248247	0.25223
REACTOME_MITOTIC_G1_G1_S_PHASES	0.249192	0.24159
REACTOME_P75NTR_SIGNALS_VIA_NFKB	0.249509	0.23799
REACTOME_PURINE_SALVAGE	0.249967	0.24402
REACTOME_RORA_ACTIVATES_CIRCADIAN_EXPRESSION	0.250292	0.27298
BIOCARTA_INFLAM_PATHWAY	0.251091	0.2422
KEGG_LYSINE_DEGRADATION	0.25236	0.24889
REACTOME_MRNA_CAPPING	0.253215	0.25215
REACTOME_APC_C_CDH1_MEDIATED_DEGRADATION_OF_CDC20_AND_OTHER_APC_C_CDH1_TARGETED_PROTEINS_IN_LATE_MITOSIS_EARLY_G1	0.253337	0.23523
BIOCARTA_HSP27_PATHWAY	0.253685	0.26313
REACTOME_NUCLEOTIDE_LIKE_PURINERGIC_RECEPTORS	0.255668	0.25511
REACTOME_N_GLYCAN_ANTENNAE_ELONGATION_IN_THE_MEDIAL_TRANS_GOLGI	0.256545	0.24146
REACTOME_FGFR1_LIGAND_BINDING_AND_ACTIVATION	0.257226	0.27853
REACTOME_PROCESSING_OF_INTRONLESS_PRE_MRNAS	0.258189	0.26031
KEGG_PROXIMAL_TUBULE_BICARBONATE_RECLAMATION	0.259432	0.26814
KEGG_DILATED_CARDIOMYOPATHY	0.260031	0.26087
REACTOME_IMMUNE_SYSTEM	0.261358	0.2739
KEGG_EPITHELIAL_CELL_SIGNALING_IN_HELICOBACTER_PYLORI_INFECTION	0.26188	0.24229
REACTOME_CIRCADIAN_REPRESSION_OF_EXPRESSION_BY_REV_ERBA	0.262201	0.28727
BIOCARTA_EXTRINSIC_PATHWAY	0.263423	0.29143
BIOCARTA_CERAMIDE_PATHWAY	0.264221	0.25229
KEGG_STARCH_AND_SUCROSE_METABOLISM	0.264808	0.25053
KEGG_LONG_TERM_DEPRESSION	0.264884	0.31974
KEGG_HEDGEHOG_SIGNALING_PATHWAY	0.264894	0.26989
BIOCARTA_PGC1A_PATHWAY	0.266067	0.27085
REACTOME_REGULATORY_RNA_PATHWAYS	0.266176	0.26069
REACTOME_MITOCHONDRIAL_PROTEIN_IMPORT	0.266918	0.36971
REACTOME_ANTIGEN_PROCESSING_CROSS_PRESENTATION	0.270897	0.26182
REACTOME_FORMATION_OF_TRANSCRIPTION_COUPLED_NER_TC_NER_REPAIR_COMPLEX	0.270938	0.26558
KEGG_PROTEASOME	0.271106	0.26752
REACTOME_FORMATION_OF_THE_TERNARY_COMPLEX_AND_SUBSEQUENTLY_THE_43S_COMPLEX	0.271783	0.26546
KEGG_DORSO_VENTRAL_AXIS_FORMATION	0.27247	0.25696
REACTOME_NEF_MEDIATED_DOWNREGULATION_OF_MHC_CLASS_I_COMPLEX_CELL_SURFACE_EXPRESSION	0.274369	0.28941
REACTOME_P75NTR_RECRUITS_SIGNALLING_COMPLEXES	0.275167	0.26897
REACTOME_SIGNALING_BY_INSULIN_RECEPTOR	0.275701	0.27528
REACTOME_RECYCLING_PATHWAY_OF_L1	0.276235	0.2766
REACTOME_GABA_SYNTHESIS_RELEASE_REUPTAKE_AND_DEGRADATION	0.278568	0.27332
REACTOME_TRANSCRIPTION_COUPLED_NER_TC_NER	0.281383	0.27543
BIOCARTA_CALCINEURIN_PATHWAY	0.281938	0.2574
REACTOME_PHASE1_FUNCTIONALIZATION_OF_COMPOUNDS	0.282088	0.27732
KEGG_BASE_EXCISION_REPAIR	0.282254	0.27864
REACTOME_FORMATION_OF_FIBRIN_CLOT_CLOTTING_CASCADE	0.282318	0.29671
KEGG_OTHER_GLYCAN_DEGRADATION	0.28276	0.2829
REACTOME_PURINE_CATABOLISM	0.283562	0.27956
REACTOME_REGULATION_OF_SIGNALING_BY_CBL	0.28365	0.29113
REACTOME_GLYCOLYSIS	0.283676	0.2751
KEGG_AUTOIMMUNE_THYROID_DISEASE	0.284722	0.29058
REACTOME_VIF_MEDIATED_DEGRADATION_OF_APOBEC3G	0.285247	0.27513
BIOCARTA_SPRY_PATHWAY	0.285877	0.27611
REACTOME_METABOLISM_OF_PORPHYRINS	0.286155	0.2738
BIOCARTA_PTC1_PATHWAY	0.288307	0.29316
REACTOME_MUSCLE_CONTRACTION	0.28832	0.29013
REACTOME_UNWINDING_OF_DNA	0.290241	0.29919
KEGG_COLORECTAL_CANCER	0.291381	0.29368
BIOCARTA_STEM_PATHWAY	0.291436	0.27507
REACTOME_RECEPTOR_LIGAND_BINDING_INITIATES_THE_SECOND_PROTEOLYTIC_CLEAVAGE_OF_NOTCH_RECEPTOR	0.294328	0.29806
BIOCARTA_CELLCYCLE_PATHWAY	0.294339	0.29722
REACTOME_MRNA_SPLICING_MINOR_PATHWAY	0.295663	0.29488
KEGG_BIOSYNTHESIS_OF_UNSATURATED_FATTY_ACIDS	0.295935	0.3011
REACTOME_SIGNALING_BY_ERBB4	0.296161	0.27633
REACTOME_ORGANIC_CATION_ANION_ZWITTERION_TRANSPORT	0.296507	0.31276
KEGG_PRIMARY_IMMUNODEFICIENCY	0.299044	0.30481
REACTOME_E2F_ENABLED_INHIBITION_OF_PRE_REPLICATION_COMPLEX_FORMATION	0.299451	0.3096
REACTOME_ER_PHAGOSOME_PATHWAY	0.299469	0.28804
REACTOME_SIGNALING_BY_NOTCH	0.300306	0.34077
REACTOME_PERK_REGULATED_GENE_EXPRESSION	0.300534	0.28839
REACTOME_ION_TRANSPORT_BY_P_TYPE_ATPASES	0.301085	0.31123
BIOCARTA_ERYTH_PATHWAY	0.301119	0.29835
REACTOME_PEPTIDE_CHAIN_ELONGATION	0.301237	0.28766
REACTOME_ACTIVATED_NOTCH1_TRANSMITS_SIGNAL_TO_THE_NUCLEUS	0.301271	0.2963
KEGG_GLYCEROLIPID_METABOLISM	0.30136	0.29965
BIOCARTA_LECTIN_PATHWAY	0.301775	0.29461
KEGG_HYPERTROPHIC_CARDIOMYOPATHY_HCM	0.303646	0.30096
BIOCARTA_CDC42RAC_PATHWAY	0.305462	0.30461
REACTOME_O_LINKED_GLYCOSYLATION_OF_MUCINS	0.305479	0.30538
KEGG_MATURITY_ONSET_DIABETES_OF_THE_YOUNG	0.305513	0.33537
REACTOME_IL_RECEPTOR_SHC_SIGNALING	0.305737	0.30023
REACTOME_ROLE_OF_SECOND_MESSENGERS_IN_NETRIN1_SIGNALING	0.305835	0.29411
REACTOME_TRAFFICKING_OF_GLUR2_CONTAINING_AMPA_RECEPTORS	0.308266	0.3082
REACTOME_G0_AND_EARLY_G1	0.308354	0.30201
REACTOME_NONSENSE_MEDIATED_DECAY_ENHANCED_BY_THE_EXON_JUNCTION_COMPLEX	0.308415	0.29174
REACTOME_AUTODEGRADATION_OF_CDH1_BY_CDH1_APC_C	0.310543	0.29408
REACTOME_IL_3_5_AND_GM_CSF_SIGNALING	0.310723	0.30289
REACTOME_GABA_RECEPTOR_ACTIVATION	0.312692	0.30266
REACTOME_APC_C_CDC20_MEDIATED_DEGRADATION_OF_MITOTIC_PROTEINS	0.312857	0.29541
KEGG_PROGESTERONE_MEDIATED_OOCYTE_MATURATION	0.313161	0.29648
BIOCARTA_EPONFKB_PATHWAY	0.313374	0.30724
REACTOME_DOWNREGULATION_OF_ERBB2_ERBB3_SIGNALING	0.3146	0.30734
REACTOME_SYNTHESIS_OF_VERY_LONG_CHAIN_FATTY_ACYL_COAS	0.316896	0.31897
BIOCARTA_RB_PATHWAY	0.31922	0.31507
REACTOME_NEURONAL_SYSTEM	0.319237	0.29999
REACTOME_NUCLEOTIDE_EXCISION_REPAIR	0.320092	0.31311
REACTOME_PURINE_METABOLISM	0.320155	0.3011
REACTOME_ACTIVATION_OF_THE_MRNA_UPON_BINDING_OF_THE_CAP_BINDING_COMPLEX_AND_EIFS_AND_SUBSEQUENT_BINDING_TO_43S	0.320675	0.30894
REACTOME_VEGF_LIGAND_RECEPTOR_INTERACTIONS	0.323185	0.32002
REACTOME_ACYL_CHAIN_REMODELLING_OF_PS	0.323429	0.3218
KEGG_FC_GAMMA_R_MEDIATED_PHAGOCYTOSIS	0.325337	0.31247
REACTOME_DESTABILIZATION_OF_MRNA_BY_KSRP	0.325549	0.32122
KEGG_DRUG_METABOLISM_OTHER_ENZYMES	0.327243	0.31502
REACTOME_SYNTHESIS_OF_DNA	0.32727	0.31722
KEGG_LINOLEIC_ACID_METABOLISM	0.327316	0.32996
KEGG_APOPTOSIS	0.327829	0.3233
REACTOME_ANTIGEN_PROCESSING_UBIQUITINATION_PROTEASOME_DEGRADATION	0.330791	0.32461
BIOCARTA_PPARA_PATHWAY	0.330805	0.33453
BIOCARTA_G2_PATHWAY	0.331749	0.32691
REACTOME_SYNTHESIS_OF_PA	0.332338	0.3332
BIOCARTA_HER2_PATHWAY	0.333228	0.32725
BIOCARTA_GPCR_PATHWAY	0.334002	0.30793
REACTOME_P75_NTR_RECEPTOR_MEDIATED_SIGNALLING	0.33684	0.33118
REACTOME_RNA_POL_III_TRANSCRIPTION_TERMINATION	0.337044	0.33558
REACTOME_SIGNAL_TRANSDUCTION_BY_L1	0.33787	0.33654
REACTOME_PHOSPHORYLATION_OF_THE_APC_C	0.337981	0.32384
KEGG_TRYPTOPHAN_METABOLISM	0.338388	0.33062
KEGG_ALZHEIMERS_DISEASE	0.338521	0.38293
KEGG_VALINE_LEUCINE_AND_ISOLEUCINE_DEGRADATION	0.338629	0.33568
REACTOME_SIGNALING_BY_SCF_KIT	0.338855	0.32777
REACTOME_P130CAS_LINKAGE_TO_MAPK_SIGNALING_FOR_INTEGRINS	0.339268	0.33133
REACTOME_MYOGENESIS	0.342342	0.33963
REACTOME_BRANCHED_CHAIN_AMINO_ACID_CATABOLISM	0.343442	0.34363
REACTOME_PHOSPHOLIPID_METABOLISM	0.343479	0.32395
BIOCARTA_TCRA_PATHWAY	0.344293	0.35925
KEGG_PENTOSE_PHOSPHATE_PATHWAY	0.344577	0.33034
REACTOME_NFKB_ACTIVATION_THROUGH_FADD_RIP1_PATHWAY_MEDIATED_BY_CASPASE_8_AND10	0.344714	0.32826
REACTOME_METABOLISM_OF_PROTEINS	0.345992	0.36224
KEGG_GLYCOSAMINOGLYCAN_BIOSYNTHESIS_CHONDROITIN_SULFATE	0.346927	0.3495
REACTOME_SIGNALING_BY_NOTCH1	0.34751	0.41009
BIOCARTA_TRKA_PATHWAY	0.348771	0.35009
KEGG_ENDOCYTOSIS	0.349186	0.33439
REACTOME_SHC_RELATED_EVENTS	0.349385	0.3468
REACTOME_RIG_I_MDA5_MEDIATED_INDUCTION_OF_IFN_ALPHA_BETA_PATHWAYS	0.351644	0.38798
KEGG_AXON_GUIDANCE	0.352094	0.32368
KEGG_N_GLYCAN_BIOSYNTHESIS	0.354056	0.35049
REACTOME_COSTIMULATION_BY_THE_CD28_FAMILY	0.355332	0.34531
REACTOME_INSULIN_RECEPTOR_RECYCLING	0.355381	0.35874
REACTOME_RNA_POL_III_TRANSCRIPTION_INITIATION_FROM_TYPE_2_PROMOTER	0.35625	0.34786
REACTOME_NUCLEOTIDE_BINDING_DOMAIN_LEUCINE_RICH_REPEAT_CONTAINING_RECEPTOR_NLR_SIGNALING_PATHWAYS	0.356578	0.34964
REACTOME_CYTOCHROME_P450_ARRANGED_BY_SUBSTRATE_TYPE	0.356918	0.35841
REACTOME_AMINE_DERIVED_HORMONES	0.357586	0.36026
KEGG_ADIPOCYTOKINE_SIGNALING_PATHWAY	0.357817	0.36024
REACTOME_RNA_POL_I_TRANSCRIPTION_TERMINATION	0.358435	0.35058
KEGG_NON_SMALL_CELL_LUNG_CANCER	0.358914	0.34854
REACTOME_EGFR_DOWNREGULATION	0.358938	0.34776
REACTOME_G_ALPHA1213_SIGNALLING_EVENTS	0.360227	0.35638
BIOCARTA_MCM_PATHWAY	0.360545	0.37487
KEGG_SULFUR_METABOLISM	0.361147	0.37357
KEGG_LYSOSOME	0.361488	0.35133
KEGG_PATHWAYS_IN_CANCER	0.36271	0.35985
BIOCARTA_ALK_PATHWAY	0.364206	0.3651
KEGG_BASAL_TRANSCRIPTION_FACTORS	0.365065	0.35458
REACTOME_BILE_SALT_AND_ORGANIC_ANION_SLC_TRANSPORTERS	0.365221	0.37516
KEGG_B_CELL_RECEPTOR_SIGNALING_PATHWAY	0.36675	0.34273
BIOCARTA_MPR_PATHWAY	0.366838	0.37488
REACTOME_ACTIVATION_OF_ATR_IN_RESPONSE_TO_REPLICATION_STRESS	0.370495	0.36679
REACTOME_REPAIR_SYNTHESIS_FOR_GAP_FILLING_BY_DNA_POL_IN_TC_NER	0.371741	0.37375
BIOCARTA_TH1TH2_PATHWAY	0.372126	0.36797
REACTOME_PACKAGING_OF_TELOMERE_ENDS	0.372748	0.36004
BIOCARTA_D4GDI_PATHWAY	0.37277	0.37175
REACTOME_NEGATIVE_REGULATION_OF_THE_PI3K_AKT_NETWORK	0.374076	0.37327
KEGG_HEMATOPOIETIC_CELL_LINEAGE	0.376094	0.36001
REACTOME_TIGHT_JUNCTION_INTERACTIONS	0.379865	0.36024
REACTOME_APOPTOTIC_CLEAVAGE_OF_CELLULAR_PROTEINS	0.380108	0.45255
REACTOME_CHROMOSOME_MAINTENANCE	0.381429	0.38337
REACTOME_ACTIVATION_OF_GENES_BY_ATF4	0.381662	0.36826
REACTOME_CIRCADIAN_CLOCK	0.38178	0.40566
REACTOME_SPHINGOLIPID_METABOLISM	0.384475	0.3712
REACTOME_RNA_POL_II_TRANSCRIPTION	0.386313	0.38187
KEGG_MTOR_SIGNALING_PATHWAY	0.388325	0.37496
BIOCARTA_P53HYPOXIA_PATHWAY	0.391561	0.39916
REACTOME_ABACAVIR_TRANSPORT_AND_METABOLISM	0.393406	0.39888
REACTOME_GPVI_MEDIATED_ACTIVATION_CASCADE	0.393505	0.39492
REACTOME_G2_M_CHECKPOINTS	0.393951	0.39049
BIOCARTA_SET_PATHWAY	0.396232	0.40348
KEGG_BASAL_CELL_CARCINOMA	0.396613	0.40271
KEGG_FOLATE_BIOSYNTHESIS	0.399692	0.39958
REACTOME_ADAPTIVE_IMMUNE_SYSTEM	0.402183	0.3894
REACTOME_SYNTHESIS_OF_PIPS_AT_THE_EARLY_ENDOSOME_MEMBRANE	0.402691	0.41499
KEGG_INSULIN_SIGNALING_PATHWAY	0.403354	0.39996
KEGG_ADHERENS_JUNCTION	0.403367	0.42257
BIOCARTA_CDMAC_PATHWAY	0.403561	0.3953
REACTOME_GLUCOSE_TRANSPORT	0.403573	0.38569
REACTOME_GLYCOSAMINOGLYCAN_METABOLISM	0.404987	0.40288
KEGG_FC_EPSILON_RI_SIGNALING_PATHWAY	0.405961	0.39595
REACTOME_SIGNALING_BY_EGFR_IN_CANCER	0.406527	0.38838
KEGG_OOCYTE_MEIOSIS	0.406859	0.39593
REACTOME_HS_GAG_DEGRADATION	0.408443	0.39768
REACTOME_TRNA_AMINOACYLATION	0.409086	0.3968
REACTOME_OTHER_SEMAPHORIN_INTERACTIONS	0.409098	0.39135
REACTOME_PI_METABOLISM	0.409657	0.40423
KEGG_TYPE_I_DIABETES_MELLITUS	0.411143	0.40273
REACTOME_INITIAL_TRIGGERING_OF_COMPLEMENT	0.412404	0.40739
KEGG_CYTOSOLIC_DNA_SENSING_PATHWAY	0.412828	0.40749
KEGG_SPLICEOSOME	0.412929	0.43935
BIOCARTA_VIP_PATHWAY	0.413103	0.3925
KEGG_ENDOMETRIAL_CANCER	0.415443	0.41234
BIOCARTA_NKT_PATHWAY	0.415452	0.40844
REACTOME_MITOTIC_PROMETAPHASE	0.415833	0.40539
BIOCARTA_FCER1_PATHWAY	0.416803	0.38963
BIOCARTA_KERATINOCYTE_PATHWAY	0.417329	0.40725
REACTOME_MEMBRANE_TRAFFICKING	0.417577	0.40193
REACTOME_COLLAGEN_FORMATION	0.418332	0.41866
REACTOME_GLYCOSPHINGOLIPID_METABOLISM	0.41905	0.41669
BIOCARTA_UCALPAIN_PATHWAY	0.419763	0.54447
REACTOME_TELOMERE_MAINTENANCE	0.421354	0.41882
REACTOME_SPHINGOLIPID_DE_NOVO_BIOSYNTHESIS	0.423201	0.41433
REACTOME_CLASS_I_MHC_MEDIATED_ANTIGEN_PROCESSING_PRESENTATION	0.42348	0.41216
KEGG_PEROXISOME	0.424794	0.41282
REACTOME_CELL_CELL_COMMUNICATION	0.425885	0.47037
REACTOME_G_ALPHA_Q_SIGNALLING_EVENTS	0.426681	0.43477
REACTOME_EXTRACELLULAR_MATRIX_ORGANIZATION	0.42787	0.41419
REACTOME_FORMATION_OF_ATP_BY_CHEMIOSMOTIC_COUPLING	0.428589	0.43019
REACTOME_INWARDLY_RECTIFYING_K_CHANNELS	0.428824	0.4237
BIOCARTA_GLEEVEC_PATHWAY	0.429117	0.4175
REACTOME_DOWNSTREAM_SIGNALING_OF_ACTIVATED_FGFR	0.430179	0.43202
REACTOME_REGULATION_OF_APOPTOSIS	0.431209	0.42431
KEGG_VASCULAR_SMOOTH_MUSCLE_CONTRACTION	0.431724	0.42858
REACTOME_RAP1_SIGNALLING	0.432233	0.42353
KEGG_FRUCTOSE_AND_MANNOSE_METABOLISM	0.433799	0.43629
REACTOME_REGULATION_OF_INSULIN_SECRETION_BY_ACETYLCHOLINE	0.434147	0.43231
KEGG_NEUROACTIVE_LIGAND_RECEPTOR_INTERACTION	0.435635	0.4653
REACTOME_MITOCHONDRIAL_TRNA_AMINOACYLATION	0.437814	0.44141
REACTOME_SYNTHESIS_OF_PIPS_AT_THE_LATE_ENDOSOME_MEMBRANE	0.438657	0.46009
BIOCARTA_MAL_PATHWAY	0.439279	0.43762
REACTOME_SIGNALING_BY_ERBB2	0.439635	0.42787
KEGG_RENAL_CELL_CARCINOMA	0.439939	0.42853
REACTOME_SYNTHESIS_OF_PC	0.441176	0.42989
REACTOME_REGULATION_OF_GLUCOKINASE_BY_GLUCOKINASE_REGULATORY_PROTEIN	0.443187	0.44075
REACTOME_HS_GAG_BIOSYNTHESIS	0.444548	0.4445
REACTOME_INTERFERON_SIGNALING	0.445529	0.5025
REACTOME_GASTRIN_CREB_SIGNALLING_PATHWAY_VIA_PKC_AND_MAPK	0.445573	0.44665
REACTOME_SYNTHESIS_OF_PE	0.445645	0.44556
KEGG_ETHER_LIPID_METABOLISM	0.44744	0.43721
REACTOME_SYNTHESIS_OF_PIPS_AT_THE_GOLGI_MEMBRANE	0.447779	0.4528
BIOCARTA_STRESS_PATHWAY	0.447903	0.43422
KEGG_BLADDER_CANCER	0.448284	0.43694
KEGG_BUTANOATE_METABOLISM	0.448725	0.44471
REACTOME_PROCESSING_OF_CAPPED_INTRONLESS_PRE_MRNA	0.451057	0.4526
REACTOME_PRE_NOTCH_PROCESSING_IN_GOLGI	0.451689	0.44849
REACTOME_DEGRADATION_OF_THE_EXTRACELLULAR_MATRIX	0.451786	0.43475
REACTOME_SRP_DEPENDENT_COTRANSLATIONAL_PROTEIN_TARGETING_TO_MEMBRANE	0.452105	0.43947
BIOCARTA_TNFR2_PATHWAY	0.452748	0.43614
KEGG_GALACTOSE_METABOLISM	0.455283	0.43888
REACTOME_APC_CDC20_MEDIATED_DEGRADATION_OF_NEK2A	0.455935	0.4353
BIOCARTA_BARR_MAPK_PATHWAY	0.456187	0.47032
REACTOME_EXTENSION_OF_TELOMERES	0.456394	0.46336
KEGG_PANTOTHENATE_AND_COA_BIOSYNTHESIS	0.456738	0.45724
REACTOME_METABOLISM_OF_CARBOHYDRATES	0.458901	0.43778
BIOCARTA_CREB_PATHWAY	0.461046	0.45193
REACTOME_GPCR_LIGAND_BINDING	0.461347	0.49509
REACTOME_TRANSPORT_OF_MATURE_MRNA_DERIVED_FROM_AN_INTRONLESS_TRANSCRIPT	0.462113	0.46463
KEGG_GLIOMA	0.462152	0.44907
BIOCARTA_SRCRPTP_PATHWAY	0.462267	0.45957
KEGG_AMINOACYL_TRNA_BIOSYNTHESIS	0.462516	0.45079
REACTOME_AQUAPORIN_MEDIATED_TRANSPORT	0.462548	0.46636
REACTOME_MITOCHONDRIAL_FATTY_ACID_BETA_OXIDATION	0.462931	0.46429
REACTOME_INHIBITION_OF_THE_PROTEOLYTIC_ACTIVITY_OF_APC_C_REQUIRED_FOR_THE_ONSET_OF_ANAPHASE_BY_MITOTIC_SPINDLE_CHECKPOINT_COMPONENTS	0.464323	0.44998
BIOCARTA_BCR_PATHWAY	0.464594	0.4284
BIOCARTA_FIBRINOLYSIS_PATHWAY	0.464823	0.47184
BIOCARTA_IL4_PATHWAY	0.465743	0.46388
REACTOME_PURINE_RIBONUCLEOSIDE_MONOPHOSPHATE_BIOSYNTHESIS	0.466509	0.44494
BIOCARTA_COMP_PATHWAY	0.467072	0.46281
REACTOME_CELL_CELL_JUNCTION_ORGANIZATION	0.469395	0.46072
REACTOME_POTASSIUM_CHANNELS	0.469679	0.4595
REACTOME_FACILITATIVE_NA_INDEPENDENT_GLUCOSE_TRANSPORTERS	0.473483	0.45952
REACTOME_INHIBITION_OF_VOLTAGE_GATED_CA2_CHANNELS_VIA_GBETA_GAMMA_SUBUNITS	0.473648	0.46043
REACTOME_CGMP_EFFECTS	0.473741	0.45125
KEGG_ALLOGRAFT_REJECTION	0.474857	0.48025
KEGG_TOLL_LIKE_RECEPTOR_SIGNALING_PATHWAY	0.475403	0.46168
REACTOME_VITAMIN_B5_PANTOTHENATE_METABOLISM	0.47744	0.47043
KEGG_PURINE_METABOLISM	0.477741	0.45755
BIOCARTA_TEL_PATHWAY	0.478029	0.47055
REACTOME_CHONDROITIN_SULFATE_BIOSYNTHESIS	0.478905	0.4901
REACTOME_METABOLISM_OF_MRNA	0.485013	0.47637
REACTOME_POL_SWITCHING	0.485639	0.49005
BIOCARTA_MET_PATHWAY	0.485752	0.48527
REACTOME_KERATAN_SULFATE_DEGRADATION	0.4858	0.48397
REACTOME_PYRIMIDINE_CATABOLISM	0.485963	0.46648
REACTOME_MRNA_DECAY_BY_3_TO_5_EXORIBONUCLEASE	0.487276	0.48015
REACTOME_SIGNALING_BY_GPCR	0.487494	0.50057
BIOCARTA_MEF2D_PATHWAY	0.490006	0.45922
BIOCARTA_PROTEASOME_PATHWAY	0.491263	0.48478
REACTOME_BMAL1_CLOCK_NPAS2_ACTIVATES_CIRCADIAN_EXPRESSION	0.492789	0.52053
REACTOME_SYNTHESIS_OF_PIPS_AT_THE_PLASMA_MEMBRANE	0.493453	0.48065
KEGG_NON_HOMOLOGOUS_END_JOINING	0.493771	0.50339
REACTOME_TRANSMISSION_ACROSS_CHEMICAL_SYNAPSES	0.493886	0.47835
REACTOME_APOPTOTIC_EXECUTION_PHASE	0.494282	0.55548
REACTOME_CONVERSION_FROM_APC_C_CDC20_TO_APC_C_CDH1_IN_LATE_ANAPHASE	0.494376	0.48043
REACTOME_TRANSFERRIN_ENDOCYTOSIS_AND_RECYCLING	0.497188	0.48598
REACTOME_LATE_PHASE_OF_HIV_LIFE_CYCLE	0.497472	0.4844
REACTOME_INFLUENZA_LIFE_CYCLE	0.497778	0.47966
BIOCARTA_EIF4_PATHWAY	0.499057	0.496
REACTOME_CYTOSOLIC_SULFONATION_OF_SMALL_MOLECULES	0.500508	0.49836
REACTOME_CHYLOMICRON_MEDIATED_LIPID_TRANSPORT	0.500856	0.49208
REACTOME_METAL_ION_SLC_TRANSPORTERS	0.501311	0.52937
REACTOME_G1_PHASE	0.501887	0.50014
REACTOME_METABOLISM_OF_STEROID_HORMONES_AND_VITAMINS_A_AND_D	0.503073	0.50098
REACTOME_CYTOSOLIC_TRNA_AMINOACYLATION	0.504563	0.48628
REACTOME_PROSTACYCLIN_SIGNALLING_THROUGH_PROSTACYCLIN_RECEPTOR	0.505112	0.51082
REACTOME_ADENYLATE_CYCLASE_INHIBITORY_PATHWAY	0.505518	0.51238
REACTOME_DOPAMINE_NEUROTRANSMITTER_RELEASE_CYCLE	0.506969	0.49489
REACTOME_CLASS_A1_RHODOPSIN_LIKE_RECEPTORS	0.506995	0.51351
BIOCARTA_NDKDYNAMIN_PATHWAY	0.507454	0.50919
BIOCARTA_AGPCR_PATHWAY	0.507967	0.50749
REACTOME_ACTIVATION_OF_THE_PRE_REPLICATIVE_COMPLEX	0.50894	0.52075
REACTOME_REGULATION_OF_PYRUVATE_DEHYDROGENASE_PDH_COMPLEX	0.51455	0.51186
REACTOME_PKB_MEDIATED_EVENTS	0.514718	0.49924
REACTOME_GABA_B_RECEPTOR_ACTIVATION	0.514922	0.5079
REACTOME_GAB1_SIGNALOSOME	0.519668	0.51274
REACTOME_SIGNAL_REGULATORY_PROTEIN_SIRP_FAMILY_INTERACTIONS	0.519962	0.521
REACTOME_PECAM1_INTERACTIONS	0.520009	0.54246
REACTOME_INHIBITION_OF_INSULIN_SECRETION_BY_ADRENALINE_NORADRENALINE	0.520753	0.53755
REACTOME_RNA_POL_I_TRANSCRIPTION_INITIATION	0.521852	0.51326
REACTOME_GPCR_DOWNSTREAM_SIGNALING	0.521999	0.51643
BIOCARTA_PYK2_PATHWAY	0.522945	0.49402
REACTOME_POST_TRANSLATIONAL_MODIFICATION_SYNTHESIS_OF_GPI_ANCHORED_PROTEINS	0.523184	0.50891
REACTOME_NEUROTRANSMITTER_RECEPTOR_BINDING_AND_DOWNSTREAM_TRANSMISSION_IN_THE_POSTSYNAPTIC_CELL	0.524295	0.51781
BIOCARTA_P35ALZHEIMERS_PATHWAY	0.525133	0.52188
REACTOME_REGULATION_OF_IFNG_SIGNALING	0.52685	0.52154
REACTOME_CS_DS_DEGRADATION	0.52733	0.5396
REACTOME_NCAM1_INTERACTIONS	0.528989	0.52423
REACTOME_SIGNALING_BY_FGFR_IN_DISEASE	0.528994	0.52381
BIOCARTA_CD40_PATHWAY	0.529162	0.51726
BIOCARTA_CBL_PATHWAY	0.529393	0.52838
REACTOME_PLATELET_CALCIUM_HOMEOSTASIS	0.53045	0.53169
BIOCARTA_BAD_PATHWAY	0.530615	0.55177
REACTOME_PI3K_EVENTS_IN_ERBB2_SIGNALING	0.530894	0.52392
REACTOME_REGULATION_OF_AMPK_ACTIVITY_VIA_LKB1	0.532837	0.52344
REACTOME_DEFENSINS	0.533403	0.55014
REACTOME_NOTCH1_INTRACELLULAR_DOMAIN_REGULATES_TRANSCRIPTION	0.534945	0.62722
BIOCARTA_GRANULOCYTES_PATHWAY	0.536464	0.5248
BIOCARTA_BARRESTIN_PATHWAY	0.53756	0.56797
REACTOME_NITRIC_OXIDE_STIMULATES_GUANYLATE_CYCLASE	0.538802	0.52024
REACTOME_FATTY_ACYL_COA_BIOSYNTHESIS	0.539473	0.54783
BIOCARTA_SODD_PATHWAY	0.54153	0.53286
REACTOME_LIPID_DIGESTION_MOBILIZATION_AND_TRANSPORT	0.541721	0.53683
BIOCARTA_AKT_PATHWAY	0.54233	0.53928
REACTOME_ACTIVATION_OF_THE_AP1_FAMILY_OF_TRANSCRIPTION_FACTORS	0.544508	0.55148
REACTOME_ACTIVATION_OF_RAC	0.545596	0.54074
BIOCARTA_CARM_ER_PATHWAY	0.547224	0.58245
BIOCARTA_TFF_PATHWAY	0.548148	0.5618
REACTOME_SLC_MEDIATED_TRANSMEMBRANE_TRANSPORT	0.549421	0.53077
KEGG_SPHINGOLIPID_METABOLISM	0.549792	0.53405
REACTOME_REMOVAL_OF_THE_FLAP_INTERMEDIATE_FROM_THE_C_STRAND	0.554434	0.56393
REACTOME_LIPOPROTEIN_METABOLISM	0.554475	0.54493
REACTOME_DNA_STRAND_ELONGATION	0.555837	0.55806
REACTOME_ADENYLATE_CYCLASE_ACTIVATING_PATHWAY	0.556989	0.57186
REACTOME_SIGNALING_BY_FGFR	0.557545	0.55816
REACTOME_BETA_DEFENSINS	0.558773	0.57542
REACTOME_OLFACTORY_SIGNALING_PATHWAY	0.55903	0.55687
REACTOME_TRAF3_DEPENDENT_IRF_ACTIVATION_PATHWAY	0.560682	0.54654
BIOCARTA_FMLP_PATHWAY	0.561755	0.53123
BIOCARTA_MTOR_PATHWAY	0.561806	0.56748
REACTOME_RNA_POL_III_TRANSCRIPTION_INITIATION_FROM_TYPE_3_PROMOTER	0.562712	0.5631
REACTOME_BIOLOGICAL_OXIDATIONS	0.563012	0.55745
REACTOME_HEMOSTASIS	0.56339	0.5561
KEGG_ACUTE_MYELOID_LEUKEMIA	0.564149	0.54093
REACTOME_REVERSIBLE_HYDRATION_OF_CARBON_DIOXIDE	0.564402	0.5807
KEGG_REGULATION_OF_AUTOPHAGY	0.565907	0.56109
REACTOME_NUCLEAR_RECEPTOR_TRANSCRIPTION_PATHWAY	0.567092	0.56664
REACTOME_GAMMA_CARBOXYLATION_TRANSPORT_AND_AMINO_TERMINAL_CLEAVAGE_OF_PROTEINS	0.569077	0.57747
KEGG_DNA_REPLICATION	0.569269	0.55926
KEGG_PROPANOATE_METABOLISM	0.569885	0.57295
REACTOME_HDL_MEDIATED_LIPID_TRANSPORT	0.57001	0.56287
REACTOME_G_BETA_GAMMA_SIGNALLING_THROUGH_PLC_BETA	0.573302	0.57884
REACTOME_GLUCONEOGENESIS	0.5737	0.55999
REACTOME_IL_2_SIGNALING	0.573953	0.56055
REACTOME_ADHERENS_JUNCTIONS_INTERACTIONS	0.575414	0.58578
REACTOME_TRANSLATION	0.577425	0.56233
REACTOME_INTEGRATION_OF_PROVIRUS	0.578039	0.58558
REACTOME_N_GLYCAN_ANTENNAE_ELONGATION	0.57949	0.57161
REACTOME_DESTABILIZATION_OF_MRNA_BY_TRISTETRAPROLIN_TTP	0.58145	0.57153
BIOCARTA_NUCLEARRS_PATHWAY	0.581732	0.60521
REACTOME_IKK_COMPLEX_RECRUITMENT_MEDIATED_BY_RIP1	0.582001	0.57096
KEGG_ASTHMA	0.583777	0.59025
BIOCARTA_GLYCOLYSIS_PATHWAY	0.584296	0.57929
REACTOME_METABOLISM_OF_NUCLEOTIDES	0.586714	0.57292
REACTOME_G_ALPHA_I_SIGNALLING_EVENTS	0.586895	0.58127
BIOCARTA_ASBCELL_PATHWAY	0.587897	0.58962
REACTOME_GAP_JUNCTION_DEGRADATION	0.588326	0.60207
REACTOME_TRANSPORT_OF_GLUCOSE_AND_OTHER_SUGARS_BILE_SALTS_AND_ORGANIC_ACIDS_METAL_IONS_AND_AMINE_COMPOUNDS	0.588958	0.60196
REACTOME_PLC_BETA_MEDIATED_EVENTS	0.589009	0.58037
REACTOME_REGULATION_OF_IFNA_SIGNALING	0.589057	0.59579
REACTOME_CHONDROITIN_SULFATE_DERMATAN_SULFATE_METABOLISM	0.590113	0.59615
REACTOME_PEPTIDE_LIGAND_BINDING_RECEPTORS	0.590163	0.60822
KEGG_GLYCOSPHINGOLIPID_BIOSYNTHESIS_LACTO_AND_NEOLACTO_SERIES	0.59028	0.60618
REACTOME_ENDOGENOUS_STEROLS	0.59056	0.59286
KEGG_MELANOGENESIS	0.591365	0.60705
REACTOME_REGULATION_OF_INSULIN_LIKE_GROWTH_FACTOR_IGF_ACTIVITY_BY_INSULIN_LIKE_GROWTH_FACTOR_BINDING_PROTEINS_IGFBPS	0.591409	0.57337
REACTOME_UNFOLDED_PROTEIN_RESPONSE	0.59256	0.5763
REACTOME_TGF_BETA_RECEPTOR_SIGNALING_IN_EMT_EPITHELIAL_TO_MESENCHYMAL_TRANSITION	0.593452	0.60606
KEGG_HISTIDINE_METABOLISM	0.593538	0.59145
REACTOME_ALPHA_LINOLENIC_ACID_ALA_METABOLISM	0.593641	0.58842
REACTOME_APC_C_CDC20_MEDIATED_DEGRADATION_OF_CYCLIN_B	0.595243	0.58354
BIOCARTA_INTRINSIC_PATHWAY	0.595752	0.60302
KEGG_LEISHMANIA_INFECTION	0.596222	0.59609
REACTOME_METABOLISM_OF_RNA	0.596722	0.58371
REACTOME_ACETYLCHOLINE_NEUROTRANSMITTER_RELEASE_CYCLE	0.597161	0.59036
REACTOME_GRB2_SOS_PROVIDES_LINKAGE_TO_MAPK_SIGNALING_FOR_INTERGRINS_	0.597323	0.59145
REACTOME_G_PROTEIN_BETA_GAMMA_SIGNALLING	0.599699	0.60284
KEGG_NEUROTROPHIN_SIGNALING_PATHWAY	0.599938	0.59613
REACTOME_HEPARAN_SULFATE_HEPARIN_HS_GAG_METABOLISM	0.600617	0.59771
REACTOME_REGULATION_OF_INSULIN_SECRETION	0.600943	0.58623
REACTOME_PI3K_EVENTS_IN_ERBB4_SIGNALING	0.603816	0.59959
KEGG_FOCAL_ADHESION	0.604128	0.59155
REACTOME_CHEMOKINE_RECEPTORS_BIND_CHEMOKINES	0.604514	0.59842
BIOCARTA_ACH_PATHWAY	0.605471	0.61259
BIOCARTA_NOS1_PATHWAY	0.606052	0.58926
REACTOME_MRNA_3_END_PROCESSING	0.607024	0.628
BIOCARTA_NKCELLS_PATHWAY	0.607787	0.61546
REACTOME_GLOBAL_GENOMIC_NER_GG_NER	0.608231	0.606
BIOCARTA_CACAM_PATHWAY	0.609013	0.5919
REACTOME_NETRIN1_SIGNALING	0.609028	0.61596
KEGG_CHEMOKINE_SIGNALING_PATHWAY	0.609304	0.58497
REACTOME_NEUROTRANSMITTER_RELEASE_CYCLE	0.611027	0.59853
REACTOME_NOREPINEPHRINE_NEUROTRANSMITTER_RELEASE_CYCLE	0.611952	0.60169
REACTOME_PYRIMIDINE_METABOLISM	0.612865	0.60607
KEGG_ARACHIDONIC_ACID_METABOLISM	0.618001	0.63461
KEGG_GAP_JUNCTION	0.618035	0.67285
REACTOME_AKT_PHOSPHORYLATES_TARGETS_IN_THE_CYTOSOL	0.618395	0.61495
REACTOME_DESTABILIZATION_OF_MRNA_BY_BRF1	0.619079	0.61402
BIOCARTA_RAC1_PATHWAY	0.619393	0.62051
KEGG_PRIMARY_BILE_ACID_BIOSYNTHESIS	0.619912	0.61416
KEGG_VALINE_LEUCINE_AND_ISOLEUCINE_BIOSYNTHESIS	0.619947	0.61314
REACTOME_REGULATION_OF_WATER_BALANCE_BY_RENAL_AQUAPORINS	0.620097	0.62949
BIOCARTA_ARENRF2_PATHWAY	0.620928	0.61463
KEGG_T_CELL_RECEPTOR_SIGNALING_PATHWAY	0.621117	0.60389
REACTOME_REGULATION_OF_INSULIN_SECRETION_BY_GLUCAGON_LIKE_PEPTIDE1	0.625169	0.61753
REACTOME_GLUCAGON_SIGNALING_IN_METABOLIC_REGULATION	0.625281	0.63589
REACTOME_DNA_REPAIR	0.625387	0.62192
BIOCARTA_PTEN_PATHWAY	0.625783	0.63098
REACTOME_SMOOTH_MUSCLE_CONTRACTION	0.625819	0.61836
BIOCARTA_SARS_PATHWAY	0.626644	0.62862
BIOCARTA_IL12_PATHWAY	0.627383	0.62934
REACTOME_MITOTIC_G2_G2_M_PHASES	0.627887	0.64503
KEGG_GLYCOSAMINOGLYCAN_BIOSYNTHESIS_HEPARAN_SULFATE	0.628198	0.63059
KEGG_NUCLEOTIDE_EXCISION_REPAIR	0.629235	0.61477
REACTOME_INTERACTIONS_OF_VPR_WITH_HOST_CELLULAR_PROTEINS	0.631891	0.62957
REACTOME_XENOBIOTICS	0.633775	0.64645
BIOCARTA_BLYMPHOCYTE_PATHWAY	0.634704	0.63527
REACTOME_APOPTOSIS_INDUCED_DNA_FRAGMENTATION	0.635428	0.63964
BIOCARTA_ERK5_PATHWAY	0.635606	0.64053
REACTOME_AMINO_ACID_AND_OLIGOPEPTIDE_SLC_TRANSPORTERS	0.635649	0.63515
BIOCARTA_SHH_PATHWAY	0.636776	0.64062
BIOCARTA_CCR3_PATHWAY	0.63738	0.63234
KEGG_GLUTATHIONE_METABOLISM	0.639324	0.64675
REACTOME_SIGNALING_BY_PDGF	0.639415	0.62078
REACTOME_HIV_LIFE_CYCLE	0.639906	0.63236
REACTOME_TRAF6_MEDIATED_IRF7_ACTIVATION_IN_TLR7_8_OR_9_SIGNALING	0.641538	0.6662
KEGG_TGF_BETA_SIGNALING_PATHWAY	0.641627	0.65686
REACTOME_PKA_MEDIATED_PHOSPHORYLATION_OF_CREB	0.642554	0.65069
BIOCARTA_IL5_PATHWAY	0.643122	0.64806
REACTOME_RESOLUTION_OF_AP_SITES_VIA_THE_MULTIPLE_NUCLEOTIDE_PATCH_REPLACEMENT_PATHWAY	0.644589	0.65532
KEGG_GLYCOSYLPHOSPHATIDYLINOSITOL_GPI_ANCHOR_BIOSYNTHESIS	0.646506	0.6388
REACTOME_TRANSPORT_OF_ORGANIC_ANIONS	0.647233	0.63975
BIOCARTA_INTEGRIN_PATHWAY	0.647794	0.64486
KEGG_VEGF_SIGNALING_PATHWAY	0.648554	0.63824
BIOCARTA_DREAM_PATHWAY	0.649545	0.6517
KEGG_INOSITOL_PHOSPHATE_METABOLISM	0.650359	0.62233
REACTOME_SMAD2_SMAD3_SMAD4_HETEROTRIMER_REGULATES_TRANSCRIPTION	0.652191	0.64186
REACTOME_DAG_AND_IP3_SIGNALING	0.652608	0.64349
REACTOME_FANCONI_ANEMIA_PATHWAY	0.652761	0.64324
REACTOME_CTNNB1_PHOSPHORYLATION_CASCADE	0.652971	0.6478
REACTOME_TRANSCRIPTIONAL_REGULATION_OF_WHITE_ADIPOCYTE_DIFFERENTIATION	0.656481	0.67936
BIOCARTA_RARRXR_PATHWAY	0.657259	0.67509
REACTOME_INSULIN_SYNTHESIS_AND_PROCESSING	0.659296	0.64534
REACTOME_SIGNALING_BY_RHO_GTPASES	0.659423	0.65768
REACTOME_DSCAM_INTERACTIONS	0.659804	0.65496
REACTOME_OPSINS	0.660336	0.68202
BIOCARTA_NEUROTRANSMITTERS_PATHWAY	0.661148	0.65624
REACTOME_EFFECTS_OF_PIP2_HYDROLYSIS	0.663093	0.65458
BIOCARTA_CCR5_PATHWAY	0.663986	0.65114
KEGG_AMINO_SUGAR_AND_NUCLEOTIDE_SUGAR_METABOLISM	0.664583	0.65565
KEGG_UBIQUITIN_MEDIATED_PROTEOLYSIS	0.664785	0.66623
REACTOME_ACTIVATION_OF_CHAPERONE_GENES_BY_XBP1S	0.664819	0.65614
KEGG_ECM_RECEPTOR_INTERACTION	0.665594	0.66956
BIOCARTA_VEGF_PATHWAY	0.665967	0.65958
KEGG_GLYCOLYSIS_GLUCONEOGENESIS	0.668057	0.65057
REACTOME_RESPONSE_TO_ELEVATED_PLATELET_CYTOSOLIC_CA2_	0.66812	0.67006
BIOCARTA_IGF1MTOR_PATHWAY	0.668569	0.67824
REACTOME_LAGGING_STRAND_SYNTHESIS	0.669351	0.67109
BIOCARTA_BIOPEPTIDES_PATHWAY	0.669919	0.657
REACTOME_RNA_POL_I_TRANSCRIPTION	0.670287	0.66718
REACTOME_PROCESSIVE_SYNTHESIS_ON_THE_LAGGING_STRAND	0.671221	0.67934
REACTOME_INTEGRIN_ALPHAIIB_BETA3_SIGNALING	0.673009	0.66
KEGG_NOD_LIKE_RECEPTOR_SIGNALING_PATHWAY	0.673352	0.65169
REACTOME_MEIOTIC_SYNAPSIS	0.673404	0.67445
BIOCARTA_NTHI_PATHWAY	0.675086	0.67386
REACTOME_FATTY_ACID_TRIACYLGLYCEROL_AND_KETONE_BODY_METABOLISM	0.676067	0.68708
REACTOME_INTRINSIC_PATHWAY	0.676629	0.67626
REACTOME_CELL_SURFACE_INTERACTIONS_AT_THE_VASCULAR_WALL	0.67695	0.68242
REACTOME_ADP_SIGNALLING_THROUGH_P2RY12	0.677737	0.67907
REACTOME_ENERGY_DEPENDENT_REGULATION_OF_MTOR_BY_LKB1_AMPK	0.677936	0.67753
REACTOME_ACTIVATION_OF_IRF3_IRF7_MEDIATED_BY_TBK1_IKK_EPSILON	0.678419	0.66769
REACTOME_VOLTAGE_GATED_POTASSIUM_CHANNELS	0.680716	0.6885
KEGG_RIG_I_LIKE_RECEPTOR_SIGNALING_PATHWAY	0.680744	0.68189
BIOCARTA_BARRESTIN_SRC_PATHWAY	0.680763	0.70058
REACTOME_REGULATION_OF_THE_FANCONI_ANEMIA_PATHWAY	0.681849	0.67497
REACTOME_COPI_MEDIATED_TRANSPORT	0.683155	0.6725
BIOCARTA_AT1R_PATHWAY	0.684549	0.65795
KEGG_CIRCADIAN_RHYTHM_MAMMAL	0.684676	0.67528
REACTOME_BASE_EXCISION_REPAIR	0.685035	0.69609
REACTOME_DCC_MEDIATED_ATTRACTIVE_SIGNALING	0.685391	0.70543
BIOCARTA_SALMONELLA_PATHWAY	0.685606	0.67795
REACTOME_TRANSPORT_OF_MATURE_TRANSCRIPT_TO_CYTOPLASM	0.686024	0.70168
REACTOME_BASE_FREE_SUGAR_PHOSPHATE_REMOVAL_VIA_THE_SINGLE_NUCLEOTIDE_REPLACEMENT_PATHWAY	0.687793	0.69079
REACTOME_SYNTHESIS_AND_INTERCONVERSION_OF_NUCLEOTIDE_DI_AND_TRIPHOSPHATES	0.689747	0.69688
REACTOME_IRON_UPTAKE_AND_TRANSPORT	0.691459	0.6802
REACTOME_G_BETA_GAMMA_SIGNALLING_THROUGH_PI3KGAMMA	0.692738	0.69569
KEGG_PATHOGENIC_ESCHERICHIA_COLI_INFECTION	0.693897	0.69692
KEGG_PENTOSE_AND_GLUCURONATE_INTERCONVERSIONS	0.694353	0.68739
REACTOME_SHC1_EVENTS_IN_EGFR_SIGNALING	0.69536	0.68727
REACTOME_SYNTHESIS_OF_BILE_ACIDS_AND_BILE_SALTS_VIA_24_HYDROXYCHOLESTEROL	0.696998	0.70084
REACTOME_GLUCOSE_METABOLISM	0.697163	0.68775
BIOCARTA_AKAP95_PATHWAY	0.698615	0.69528
BIOCARTA_PITX2_PATHWAY	0.699061	0.68612
BIOCARTA_CASPASE_PATHWAY	0.702216	0.70405
REACTOME_METABOLISM_OF_LIPIDS_AND_LIPOPROTEINS	0.706216	0.69171
REACTOME_GLYCOGEN_BREAKDOWN_GLYCOGENOLYSIS	0.70704	0.69172
REACTOME_PIP3_ACTIVATES_AKT_SIGNALING	0.707751	0.69947
KEGG_ARRHYTHMOGENIC_RIGHT_VENTRICULAR_CARDIOMYOPATHY_ARVC	0.707986	0.71056
BIOCARTA_IGF1R_PATHWAY	0.710169	0.71376
REACTOME_CLEAVAGE_OF_GROWING_TRANSCRIPT_IN_THE_TERMINATION_REGION_	0.710868	0.73073
KEGG_PHOSPHATIDYLINOSITOL_SIGNALING_SYSTEM	0.712749	0.69785
BIOCARTA_TOB1_PATHWAY	0.713411	0.72613
REACTOME_EXTRINSIC_PATHWAY_FOR_APOPTOSIS	0.714409	0.70879
BIOCARTA_TALL1_PATHWAY	0.714779	0.70929
REACTOME_GROWTH_HORMONE_RECEPTOR_SIGNALING	0.715224	0.7225
BIOCARTA_NO2IL12_PATHWAY	0.715263	0.72434
KEGG_GLYCINE_SERINE_AND_THREONINE_METABOLISM	0.715519	0.71091
BIOCARTA_AKAP13_PATHWAY	0.717167	0.71495
REACTOME_TRANSPORT_OF_INORGANIC_CATIONS_ANIONS_AND_AMINO_ACIDS_OLIGOPEPTIDES	0.718406	0.71441
REACTOME_ENDOSOMAL_SORTING_COMPLEX_REQUIRED_FOR_TRANSPORT_ESCRT	0.721778	0.70429
REACTOME_RNA_POL_III_TRANSCRIPTION	0.723571	0.72364
BIOCARTA_PARKIN_PATHWAY	0.724594	0.73541
KEGG_TYROSINE_METABOLISM	0.728348	0.72447
REACTOME_SYNTHESIS_OF_GLYCOSYLPHOSPHATIDYLINOSITOL_GPI	0.729214	0.72465
REACTOME_RESOLUTION_OF_AP_SITES_VIA_THE_SINGLE_NUCLEOTIDE_REPLACEMENT_PATHWAY	0.731793	0.73708
KEGG_LONG_TERM_POTENTIATION	0.732769	0.78572
REACTOME_P38MAPK_EVENTS	0.732909	0.73184
BIOCARTA_EGFR_SMRTE_PATHWAY	0.735491	0.74188
REACTOME_HORMONE_SENSITIVE_LIPASE_HSL_MEDIATED_TRIACYLGLYCEROL_HYDROLYSIS	0.735547	0.74372
BIOCARTA_LEPTIN_PATHWAY	0.736362	0.72839
REACTOME_SIGNALLING_BY_NGF	0.738026	0.73349
KEGG_O_GLYCAN_BIOSYNTHESIS	0.738079	0.74006
REACTOME_METABOLISM_OF_POLYAMINES	0.739487	0.72907
KEGG_PYRUVATE_METABOLISM	0.741129	0.74622
REACTOME_JNK_C_JUN_KINASES_PHOSPHORYLATION_AND_ACTIVATION_MEDIATED_BY_ACTIVATED_HUMAN_TAK1	0.74416	0.75113
REACTOME_G_ALPHA_Z_SIGNALLING_EVENTS	0.744164	0.7508
REACTOME_GENERIC_TRANSCRIPTION_PATHWAY	0.745828	0.7659
REACTOME_STEROID_HORMONES	0.747719	0.75138
BIOCARTA_NO1_PATHWAY	0.749514	0.73505
REACTOME_DARPP_32_EVENTS	0.750262	0.73273
REACTOME_PI3K_AKT_ACTIVATION	0.750833	0.75314
BIOCARTA_ETS_PATHWAY	0.751361	0.75554
BIOCARTA_CLASSIC_PATHWAY	0.751437	0.75627
REACTOME_RECRUITMENT_OF_MITOTIC_CENTROSOME_PROTEINS_AND_COMPLEXES	0.751723	0.77625
REACTOME_NEP_NS2_INTERACTS_WITH_THE_CELLULAR_EXPORT_MACHINERY	0.75252	0.74674
REACTOME_INHIBITION_OF_REPLICATION_INITIATION_OF_DAMAGED_DNA_BY_RB1_E2F1	0.754211	0.75576
REACTOME_PYRUVATE_METABOLISM_AND_CITRIC_ACID_TCA_CYCLE	0.754268	0.75067
REACTOME_G_PROTEIN_ACTIVATION	0.754755	0.75582
KEGG_STEROID_HORMONE_BIOSYNTHESIS	0.755688	0.7516
KEGG_ERBB_SIGNALING_PATHWAY	0.756896	0.74116
REACTOME_HOMOLOGOUS_RECOMBINATION_REPAIR_OF_REPLICATION_INDEPENDENT_DOUBLE_STRAND_BREAKS	0.757062	0.77509
REACTOME_GAP_JUNCTION_TRAFFICKING	0.757151	0.76089
REACTOME_CA_DEPENDENT_EVENTS	0.757168	0.7553
REACTOME_DOWNREGULATION_OF_TGF_BETA_RECEPTOR_SIGNALING	0.758062	0.75975
REACTOME_THROMBOXANE_SIGNALLING_THROUGH_TP_RECEPTOR	0.758077	0.76573
BIOCARTA_EIF_PATHWAY	0.7581	0.75124
REACTOME_SIGNALING_BY_NODAL	0.758774	0.76415
REACTOME_SYNTHESIS_OF_BILE_ACIDS_AND_BILE_SALTS	0.76091	0.75563
REACTOME_SIGNALING_BY_BMP	0.761774	0.7724
REACTOME_GLUTAMATE_NEUROTRANSMITTER_RELEASE_CYCLE	0.761958	0.74623
REACTOME_COMPLEMENT_CASCADE	0.762063	0.75971
REACTOME_ACETYLCHOLINE_BINDING_AND_DOWNSTREAM_EVENTS	0.762592	0.75745
BIOCARTA_CELL2CELL_PATHWAY	0.763746	0.76117
REACTOME_REGULATION_OF_HYPOXIA_INDUCIBLE_FACTOR_HIF_BY_OXYGEN	0.765616	0.76508
REACTOME_DOWNSTREAM_SIGNAL_TRANSDUCTION	0.767084	0.75827
BIOCARTA_TGFB_PATHWAY	0.768957	0.77973
REACTOME_NRAGE_SIGNALS_DEATH_THROUGH_JNK	0.771183	0.77136
REACTOME_FORMATION_OF_INCISION_COMPLEX_IN_GG_NER	0.773555	0.77213
REACTOME_SIGNALING_BY_NOTCH2	0.773727	0.76936
REACTOME_FORMATION_OF_TUBULIN_FOLDING_INTERMEDIATES_BY_CCT_TRIC	0.773815	0.76847
REACTOME_CITRIC_ACID_CYCLE_TCA_CYCLE	0.773964	0.76285
REACTOME_PREFOLDIN_MEDIATED_TRANSFER_OF_SUBSTRATE_TO_CCT_TRIC	0.775815	0.76841
KEGG_HOMOLOGOUS_RECOMBINATION	0.776124	0.79947
REACTOME_POST_CHAPERONIN_TUBULIN_FOLDING_PATHWAY	0.776262	0.78312
REACTOME_INTERFERON_ALPHA_BETA_SIGNALING	0.777276	0.78022
REACTOME_A_TETRASACCHARIDE_LINKER_SEQUENCE_IS_REQUIRED_FOR_GAG_SYNTHESIS	0.778001	0.78072
REACTOME_NRIF_SIGNALS_CELL_DEATH_FROM_THE_NUCLEUS	0.780262	0.77293
REACTOME_CHOLESTEROL_BIOSYNTHESIS	0.78443	0.7999
REACTOME_TRAF6_MEDIATED_IRF7_ACTIVATION	0.784482	0.77889
REACTOME_RAF_MAP_KINASE_CASCADE	0.78515	0.78112
BIOCARTA_AKAPCENTROSOME_PATHWAY	0.788364	0.78219
REACTOME_TRANSCRIPTIONAL_ACTIVITY_OF_SMAD2_SMAD3_SMAD4_HETEROTRIMER	0.788466	0.77908
REACTOME_SLBP_DEPENDENT_PROCESSING_OF_REPLICATION_DEPENDENT_HISTONE_PRE_MRNAS	0.793501	0.79751
REACTOME_SIGNALING_BY_HIPPO	0.793762	0.78049
KEGG_OLFACTORY_TRANSDUCTION	0.795739	0.7821
KEGG_THYROID_CANCER	0.795894	0.79979
REACTOME_NFKB_IS_ACTIVATED_AND_SIGNALS_SURVIVAL	0.79623	0.78645
REACTOME_TRANSPORT_OF_RIBONUCLEOPROTEINS_INTO_THE_HOST_NUCLEUS	0.796458	0.79393
REACTOME_PLATELET_HOMEOSTASIS	0.797524	0.79167
REACTOME_BASIGIN_INTERACTIONS	0.797712	0.8022
KEGG_CELL_ADHESION_MOLECULES_CAMS	0.798911	0.79973
REACTOME_SYNTHESIS_OF_BILE_ACIDS_AND_BILE_SALTS_VIA_7ALPHA_HYDROXYCHOLESTEROL	0.800282	0.80141
REACTOME_LOSS_OF_NLP_FROM_MITOTIC_CENTROSOMES	0.800469	0.81899
BIOCARTA_AGR_PATHWAY	0.801141	0.79919
REACTOME_LATENT_INFECTION_OF_HOMO_SAPIENS_WITH_MYCOBACTERIUM_TUBERCULOSIS	0.801449	0.79907
REACTOME_OPIOID_SIGNALLING	0.801801	0.79503
REACTOME_GAP_JUNCTION_ASSEMBLY	0.802316	0.79795
REACTOME_DOWNSTREAM_TCR_SIGNALING	0.808002	0.80941
REACTOME_SIGNAL_AMPLIFICATION	0.810637	0.8106
REACTOME_INTEGRIN_CELL_SURFACE_INTERACTIONS	0.81081	0.8012
REACTOME_ADP_SIGNALLING_THROUGH_P2RY1	0.811125	0.81531
REACTOME_INNATE_IMMUNE_SYSTEM	0.811881	0.82946
REACTOME_PLATELET_AGGREGATION_PLUG_FORMATION	0.814193	0.81105
KEGG_TAURINE_AND_HYPOTAURINE_METABOLISM	0.81453	0.81774
BIOCARTA_LAIR_PATHWAY	0.814884	0.8154
KEGG_PROTEIN_EXPORT	0.815642	0.81514
KEGG_RENIN_ANGIOTENSIN_SYSTEM	0.816637	0.81412
REACTOME_TRYPTOPHAN_CATABOLISM	0.816639	0.80748
KEGG_NATURAL_KILLER_CELL_MEDIATED_CYTOTOXICITY	0.817618	0.80966
REACTOME_TGF_BETA_RECEPTOR_SIGNALING_ACTIVATES_SMADS	0.817956	0.82146
REACTOME_GRB2_EVENTS_IN_ERBB2_SIGNALING	0.81814	0.81377
REACTOME_GLUCAGON_TYPE_LIGAND_RECEPTORS	0.818588	0.82312
REACTOME_IRAK1_RECRUITS_IKK_COMPLEX	0.82007	0.81164
REACTOME_SHC_MEDIATED_SIGNALLING	0.820877	0.8101
REACTOME_SIGNALING_BY_NOTCH4	0.823124	0.81893
REACTOME_SYNTHESIS_OF_SUBSTRATES_IN_N_GLYCAN_BIOSYTHESIS	0.824608	0.83044
BIOCARTA_ACTINY_PATHWAY	0.825736	0.8297
REACTOME_SYNTHESIS_SECRETION_AND_DEACYLATION_OF_GHRELIN	0.825987	0.81841
REACTOME_INTERFERON_GAMMA_SIGNALING	0.826946	0.82726
BIOCARTA_PML_PATHWAY	0.827067	0.8369
KEGG_VIBRIO_CHOLERAE_INFECTION	0.827531	0.82132
REACTOME_METABOLISM_OF_NON_CODING_RNA	0.827627	0.81546
BIOCARTA_CDK5_PATHWAY	0.828247	0.82126
KEGG_NICOTINATE_AND_NICOTINAMIDE_METABOLISM	0.828679	0.82331
REACTOME_ACTIVATED_AMPK_STIMULATES_FATTY_ACID_OXIDATION_IN_MUSCLE	0.828709	0.82528
REACTOME_ARMS_MEDIATED_ACTIVATION	0.828985	0.82519
REACTOME_COMMON_PATHWAY	0.829761	0.83779
BIOCARTA_AHSP_PATHWAY	0.82986	0.82766
KEGG_GLYCOSPHINGOLIPID_BIOSYNTHESIS_GANGLIO_SERIES	0.833781	0.82721
BIOCARTA_CHREBP2_PATHWAY	0.834554	0.83149
REACTOME_PRESYNAPTIC_NICOTINIC_ACETYLCHOLINE_RECEPTORS	0.834724	0.83655
KEGG_RIBOFLAVIN_METABOLISM	0.83519	0.82901
BIOCARTA_ERK_PATHWAY	0.835296	0.83374
REACTOME_AMINO_ACID_TRANSPORT_ACROSS_THE_PLASMA_MEMBRANE	0.836051	0.83068
BIOCARTA_CARM1_PATHWAY	0.838945	0.8384
REACTOME_AMYLOIDS	0.841034	0.8409
REACTOME_REGULATION_OF_RHEB_GTPASE_ACTIVITY_BY_AMPK	0.8411	0.83759
REACTOME_CELL_DEATH_SIGNALLING_VIA_NRAGE_NRIF_AND_NADE	0.84169	0.83872
REACTOME_ASSOCIATION_OF_TRIC_CCT_WITH_TARGET_PROTEINS_DURING_BIOSYNTHESIS	0.841832	0.8414
REACTOME_RNA_POL_I_PROMOTER_OPENING	0.842174	0.85236
REACTOME_INTEGRATION_OF_ENERGY_METABOLISM	0.842369	0.83227
REACTOME_PROLONGED_ERK_ACTIVATION_EVENTS	0.843123	0.84004
KEGG_GNRH_SIGNALING_PATHWAY	0.843653	0.8428
REACTOME_CELL_JUNCTION_ORGANIZATION	0.844192	0.84581
BIOCARTA_CSK_PATHWAY	0.844594	0.84817
REACTOME_TRAF6_MEDIATED_NFKB_ACTIVATION	0.846472	0.84327
BIOCARTA_VDR_PATHWAY	0.846556	0.84166
REACTOME_EARLY_PHASE_OF_HIV_LIFE_CYCLE	0.850244	0.85584
KEGG_NITROGEN_METABOLISM	0.851261	0.85644
BIOCARTA_PTDINS_PATHWAY	0.852979	0.84788
REACTOME_SIGNALING_BY_NOTCH3	0.854016	0.85128
REACTOME_DEADENYLATION_OF_MRNA	0.854293	0.8513
REACTOME_DIABETES_PATHWAYS	0.854371	0.83934
REACTOME_ENDOSOMAL_VACUOLAR_PATHWAY	0.854724	0.85513
REACTOME_SYNTHESIS_SECRETION_AND_INACTIVATION_OF_GIP	0.854974	0.84896
REACTOME_METABOLISM_OF_VITAMINS_AND_COFACTORS	0.855839	0.84955
REACTOME_HYALURONAN_UPTAKE_AND_DEGRADATION	0.857092	0.86054
REACTOME_PHOSPHORYLATION_OF_CD3_AND_TCR_ZETA_CHAINS	0.861553	0.85912
KEGG_CITRATE_CYCLE_TCA_CYCLE	0.862299	0.85749
REACTOME_OXYGEN_DEPENDENT_PROLINE_HYDROXYLATION_OF_HYPOXIA_INDUCIBLE_FACTOR_ALPHA	0.862404	0.86655
REACTOME_G_ALPHA_S_SIGNALLING_EVENTS	0.86244	0.85993
KEGG_MISMATCH_REPAIR	0.863629	0.86666
REACTOME_TRAF6_MEDIATED_INDUCTION_OF_TAK1_COMPLEX	0.864045	0.86287
REACTOME_TRANSCRIPTION	0.866046	0.8651
BIOCARTA_STATHMIN_PATHWAY	0.866642	0.86413
REACTOME_PHASE_II_CONJUGATION	0.868059	0.86301
REACTOME_YAP1_AND_WWTR1_TAZ_STIMULATED_GENE_EXPRESSION	0.868503	0.86559
KEGG_GLYCOSPHINGOLIPID_BIOSYNTHESIS_GLOBO_SERIES	0.86896	0.86925
REACTOME_PLATELET_ACTIVATION_SIGNALING_AND_AGGREGATION	0.86927	0.87019
REACTOME_MEIOTIC_RECOMBINATION	0.870556	0.88139
REACTOME_RECYCLING_OF_BILE_ACIDS_AND_SALTS	0.873467	0.87621
REACTOME_SIGNALING_BY_TGF_BETA_RECEPTOR_COMPLEX	0.876756	0.87536
REACTOME_SIGNALING_BY_ROBO_RECEPTOR	0.878719	0.87876
REACTOME_CREB_PHOSPHORYLATION_THROUGH_THE_ACTIVATION_OF_RAS	0.879621	0.87968
BIOCARTA_DNAFRAGMENT_PATHWAY	0.880036	0.87844
REACTOME_NGF_SIGNALLING_VIA_TRKA_FROM_THE_PLASMA_MEMBRANE	0.880089	0.87425
REACTOME_ROLE_OF_DCC_IN_REGULATING_APOPTOSIS	0.880362	0.87883
REACTOME_PYRUVATE_METABOLISM	0.881955	0.8845
REACTOME_MEMBRANE_BINDING_AND_TARGETTING_OF_GAG_PROTEINS	0.883971	0.87981
BIOCARTA_MCALPAIN_PATHWAY	0.884688	0.88889
KEGG_PPAR_SIGNALING_PATHWAY	0.886277	0.88308
REACTOME_TRAFFICKING_AND_PROCESSING_OF_ENDOSOMAL_TLR	0.88686	0.88993
REACTOME_RIP_MEDIATED_NFKB_ACTIVATION_VIA_DAI	0.887034	0.88034
REACTOME_MEIOSIS	0.887798	0.89523
BIOCARTA_IL3_PATHWAY	0.889192	0.88713
REACTOME_BIOSYNTHESIS_OF_THE_N_GLYCAN_PRECURSOR_DOLICHOL_LIPID_LINKED_OLIGOSACCHARIDE_LLO_AND_TRANSFER_TO_A_NASCENT_PROTEIN	0.891238	0.89129
REACTOME_PROTEIN_FOLDING	0.891524	0.89022
REACTOME_PPARA_ACTIVATES_GENE_EXPRESSION	0.891732	0.90397
REACTOME_HIGHLY_CALCIUM_PERMEABLE_POSTSYNAPTIC_NICOTINIC_ACETYLCHOLINE_RECEPTORS	0.895607	0.89535
REACTOME_SPRY_REGULATION_OF_FGF_SIGNALING	0.895739	0.89495
REACTOME_SOS_MEDIATED_SIGNALLING	0.896182	0.89246
REACTOME_NOD1_2_SIGNALING_PATHWAY	0.896385	0.89229
REACTOME_ANTIGEN_PRESENTATION_FOLDING_ASSEMBLY_AND_PEPTIDE_LOADING_OF_CLASS_I_MHC	0.901363	0.89428
KEGG_RNA_DEGRADATION	0.902438	0.89561
REACTOME_ACTIVATION_OF_CHAPERONE_GENES_BY_ATF6_ALPHA	0.905901	0.90293
REACTOME_TCR_SIGNALING	0.90677	0.90275
KEGG_METABOLISM_OF_XENOBIOTICS_BY_CYTOCHROME_P450	0.907847	0.90257
REACTOME_APOPTOTIC_CLEAVAGE_OF_CELL_ADHESION_PROTEINS	0.908082	0.90806
BIOCARTA_LYM_PATHWAY	0.908683	0.91423
REACTOME_SHC1_EVENTS_IN_ERBB4_SIGNALING	0.910007	0.90516
KEGG_GLYOXYLATE_AND_DICARBOXYLATE_METABOLISM	0.911259	0.90859
KEGG_ALANINE_ASPARTATE_AND_GLUTAMATE_METABOLISM	0.913973	0.90949
KEGG_SYSTEMIC_LUPUS_ERYTHEMATOSUS	0.916745	0.91766
BIOCARTA_EDG1_PATHWAY	0.919097	0.92686
BIOCARTA_DC_PATHWAY	0.919962	0.92067
KEGG_LEUKOCYTE_TRANSENDOTHELIAL_MIGRATION	0.920754	0.91984
BIOCARTA_RAB_PATHWAY	0.921315	0.92127
REACTOME_BILE_ACID_AND_BILE_SALT_METABOLISM	0.921717	0.92242
REACTOME_SIGNALLING_TO_ERKS	0.922141	0.91794
REACTOME_SIGNALLING_TO_RAS	0.922249	0.91748
KEGG_ONE_CARBON_POOL_BY_FOLATE	0.924289	0.92219
KEGG_DRUG_METABOLISM_CYTOCHROME_P450	0.925264	0.92454
REACTOME_MAPK_TARGETS_NUCLEAR_EVENTS_MEDIATED_BY_MAP_KINASES	0.926337	0.92622
REACTOME_REGULATION_OF_COMPLEMENT_CASCADE	0.927215	0.93104
REACTOME_ACTIVATED_TAK1_MEDIATES_P38_MAPK_ACTIVATION	0.927358	0.92791
REACTOME_RNA_POL_I_RNA_POL_III_AND_MITOCHONDRIAL_TRANSCRIPTION	0.930587	0.92918
REACTOME_GLYCOPROTEIN_HORMONES	0.930664	0.93028
KEGG_ARGININE_AND_PROLINE_METABOLISM	0.932228	0.93443
REACTOME_DOUBLE_STRAND_BREAK_REPAIR	0.9331	0.93939
REACTOME_TAK1_ACTIVATES_NFKB_BY_PHOSPHORYLATION_AND_ACTIVATION_OF_IKKS_COMPLEX	0.933764	0.93161
REACTOME_MRNA_DECAY_BY_5_TO_3_EXORIBONUCLEASE	0.934225	0.9323
BIOCARTA_SPPA_PATHWAY	0.935762	0.93532
REACTOME_NA_CL_DEPENDENT_NEUROTRANSMITTER_TRANSPORTERS	0.937231	0.93825
REACTOME_TERMINATION_OF_O_GLYCAN_BIOSYNTHESIS	0.938059	0.93495
REACTOME_THROMBIN_SIGNALLING_THROUGH_PROTEINASE_ACTIVATED_RECEPTORS_PARS	0.938497	0.94244
REACTOME_AMINE_COMPOUND_SLC_TRANSPORTERS	0.940161	0.93964
REACTOME_SIGNALLING_TO_P38_VIA_RIT_AND_RIN	0.940218	0.93911
REACTOME_POST_NMDA_RECEPTOR_ACTIVATION_EVENTS	0.941191	0.94114
REACTOME_DEADENYLATION_DEPENDENT_MRNA_DECAY	0.942046	0.93822
REACTOME_CREB_PHOSPHORYLATION_THROUGH_THE_ACTIVATION_OF_CAMKII	0.942053	0.93857
REACTOME_GENERATION_OF_SECOND_MESSENGER_MOLECULES	0.942393	0.94012
REACTOME_ACTIVATION_OF_CHAPERONES_BY_ATF6_ALPHA	0.943297	0.94181
BIOCARTA_KREB_PATHWAY	0.94405	0.94188
REACTOME_CLASS_B_2_SECRETIN_FAMILY_RECEPTORS	0.944682	0.94672
REACTOME_PEPTIDE_HORMONE_BIOSYNTHESIS	0.950493	0.94923
REACTOME_TRANSLOCATION_OF_ZAP_70_TO_IMMUNOLOGICAL_SYNAPSE	0.952306	0.95164
REACTOME_CELL_EXTRACELLULAR_MATRIX_INTERACTIONS	0.952787	0.95467
REACTOME_ACTIVATION_OF_NMDA_RECEPTOR_UPON_GLUTAMATE_BINDING_AND_POSTSYNAPTIC_EVENTS	0.955411	0.95597
REACTOME_SYNTHESIS_SECRETION_AND_INACTIVATION_OF_GLP1	0.956681	0.95731
REACTOME_PD1_SIGNALING	0.957026	0.95588
REACTOME_PLATELET_SENSITIZATION_BY_LDL	0.957609	0.95846
BIOCARTA_TCAPOPTOSIS_PATHWAY	0.964904	0.96451
REACTOME_HYALURONAN_METABOLISM	0.965825	0.96587
REACTOME_ANDROGEN_BIOSYNTHESIS	0.965935	0.96488
REACTOME_IRAK2_MEDIATED_ACTIVATION_OF_TAK1_COMPLEX_UPON_TLR7_8_OR_9_STIMULATION	0.966193	0.96531
BIOCARTA_TCYTOTOXIC_PATHWAY	0.966556	0.96627
REACTOME_ERK_MAPK_TARGETS	0.966593	0.96546
REACTOME_BINDING_AND_ENTRY_OF_HIV_VIRION	0.96706	0.96748
REACTOME_SULFUR_AMINO_ACID_METABOLISM	0.967265	0.96339
REACTOME_DOWNREGULATION_OF_SMAD2_3_SMAD4_TRANSCRIPTIONAL_ACTIVITY	0.968096	0.96749
REACTOME_AMINO_ACID_SYNTHESIS_AND_INTERCONVERSION_TRANSAMINATION	0.968915	0.96979
KEGG_STEROID_BIOSYNTHESIS	0.970618	0.97266
KEGG_SELENOAMINO_ACID_METABOLISM	0.972982	0.97161
REACTOME_NUCLEAR_EVENTS_KINASE_AND_TRANSCRIPTION_FACTOR_ACTIVATION	0.975514	0.97545
REACTOME_MAP_KINASE_ACTIVATION_IN_TLR_CASCADE	0.977676	0.97817
KEGG_PHENYLALANINE_METABOLISM	0.977925	0.97527
BIOCARTA_MONOCYTE_PATHWAY	0.979937	0.9793
REACTOME_INCRETIN_SYNTHESIS_SECRETION_AND_INACTIVATION	0.982786	0.98248
REACTOME_UNBLOCKING_OF_NMDA_RECEPTOR_GLUTAMATE_BINDING_AND_ACTIVATION	0.98396	0.98399
REACTOME_HORMONE_LIGAND_BINDING_RECEPTORS	0.984474	0.98518
REACTOME_ERKS_ARE_INACTIVATED	0.985168	0.98569
REACTOME_METABOLISM_OF_AMINO_ACIDS_AND_DERIVATIVES	0.985519	0.9855
BIOCARTA_THELPER_PATHWAY	0.985913	0.98555
REACTOME_GLUTATHIONE_CONJUGATION	0.98629	0.98644
REACTOME_NFKB_AND_MAP_KINASES_ACTIVATION_MEDIATED_BY_TLR4_SIGNALING_REPERTOIRE	0.986946	0.98619
REACTOME_RAS_ACTIVATION_UOPN_CA2_INFUX_THROUGH_NMDA_RECEPTOR	0.987336	0.98613
KEGG_ANTIGEN_PROCESSING_AND_PRESENTATION	0.987349	0.98689
REACTOME_TRAF6_MEDIATED_INDUCTION_OF_NFKB_AND_MAP_KINASES_UPON_TLR7_8_OR_9_ACTIVATION	0.987742	0.98747
REACTOME_TOLL_RECEPTOR_CASCADES	0.992244	0.99271
REACTOME_ACTIVATED_TLR4_SIGNALLING	0.992336	0.9916
KEGG_CYSTEINE_AND_METHIONINE_METABOLISM	0.992394	0.99192
REACTOME_TRIF_MEDIATED_TLR3_SIGNALING	0.992523	0.99156
BIOCARTA_CTL_PATHWAY	0.994187	0.99413
REACTOME_MYD88_MAL_CASCADE_INITIATED_ON_PLASMA_MEMBRANE	0.994654	0.99453
REACTOME_IMMUNOREGULATORY_INTERACTIONS_BETWEEN_A_LYMPHOID_AND_A_NON_LYMPHOID_CELL	0.996016	0.99621
